# Supplementary material for: Temperature dependence of emission product distribution from vaping of vitamin E acetate
Source: PLoS One. 2022 Mar 24;17(3):e0265365. doi: 10.1371/journal.pone.0265365 (PMC8947410; doi:10.1371/journal.pone.0265365)
Supplement: S1 Dataset — (ZIP) [file pone.0265365.s001.zip]

Archive with 9 entries (9 files):
- Datasets/Fig 1 Dataset.csv
- Datasets/Fig 2 Dataset.csv
- Datasets/Fig 3 Dataset.csv
- Datasets/Fig 4&5 Dataset.csv
- Datasets/Fig 6 Dataset.csv
- Datasets/Fig S4 Fig Dataset.csv
- Datasets/Fig S5 Dataset.csv
- Datasets/Fig S6 Dataset.csv
- Datasets/Fig S7 Dataset.csv
