# Supplementary material for: Temperature dependence of emission product distribution from vaping of vitamin E acetate
Source: PLoS One. 2022 Mar 24;17(3):e0265365. doi: 10.1371/journal.pone.0265365 (PMC8947410; doi:10.1371/journal.pone.0265365)
Supplement: S1 Dataset — (ZIP) [file pone.0265365.s001.zip › Datasets/Fig 1 Dataset.csv]

Heating Coil Measurements								VEA Oil Measurements
3.3 V		3.8 V		4.3 V		4.8V		3.3 V		3.8 V		4.3 V		4.8V
Time (s)	Temperature	Time (s)	Temperature	Time (s)	Temperature	Time (s)	Temperature	Time (s)	Temperature	Time (s)	Temperature	Time (s)	Temperature	Time (s)	Temperature
0	21.1	1	21.5	1	21.6	1	21.6	0	21.2	1	22.5	1	22.5	1	21.6
1	21.1	2	21.5	2	21.6	2	21.6	1	21.2	2	22.5	2	22.5	2	21.6
2	21.1	3	21.4	3	21.5	3	21.6	2	21.2	3	22.5	3	22.4	3	21.6
3	21.1	4	21.4	4	21.5	4	21.5	3	21.1	4	22.4	4	22.4	4	21.5
4	21.1	5	21.4	5	21.5	5	21.5	4	21.1	5	22.4	5	22.4	5	21.5
5	21.1	6	21.4	6	21.5	6	21.5	5	21.1	6	22.4	6	22.3	6	21.5
6	21.1	7	21.3	7	21.5	7	21.5	6	21.1	7	22.3	7	22.3	7	21.5
7	21.1	8	21.3	8	21.5	8	21.4	7	21	8	22.3	8	22.3	8	21.5
8	21.1	9	21.3	9	21.4	9	21.4	8	21	9	22.3	9	22.2	9	21.5
9	21	10	21.3	10	21.4	10	21.4	9	21	10	22.3	10	22.1	10	21.5
10	21	11	21.3	11	21.4	11	21.4	10	21	11	22.3	11	22.1	11	21.4
11	21	12	21.3	12	21.4	12	21.4	11	21	12	22.3	12	22.1	12	21.4
12	21	13	21.3	13	21.3	13	21.4	12	21	13	22.3	13	22.1	13	21.4
13	21	14	21.3	14	21.3	14	21.4	13	21	14	22.3	14	22.1	14	21.4
14	21.1	15	21.3	15	21.3	15	21.4	14	21.1	15	22.3	15	22.1	15	21.4
15	21	16	21.3	16	21.3	16	21.4	15	21	16	22.3	16	22.1	16	21.4
16	21	17	21.3	17	21.3	17	21.4	16	21	17	22.4	17	22.1	17	21.4
17	21	18	21.3	18	21.3	18	21.4	17	21	18	22.4	18	22.1	18	21.4
18	21	19	21.3	19	21.3	19	21.3	18	21	19	22.4	19	22.1	19	21.4
19	21	20	21.3	20	21.3	20	21.3	19	21	20	22.5	20	22.1	20	21.4
20	21	21	21.3	21	21.3	21	21.3	20	21	21	22.5	21	22.1	21	21.4
21	21	22	21.3	22	21.3	22	21.3	21	21	22	22.6	22	22.1	22	21.4
22	21	23	21.4	23	21.3	23	21.3	22	21	23	22.7	23	22.1	23	21.4
23	61.4	24	21.4	24	21.3	24	21.3	23	21	24	22.7	24	22.1	24	21.4
24	61.4	25	21.3	25	21.2	25	21.3	24	21	25	22.7	25	22.1	25	21.4
25	134	26	21.3	26	21.2	26	21.3	25	22.2	26	22.8	26	22.1	26	21.3
26	192.8	27	21.3	27	21.2	27	21.3	26	23.6	27	22.9	27	22.2	27	21.3
27	184.2	28	21.3	28	21.2	28	21.3	27	25.3	28	23	28	23.7	28	21.3
28	160.9	29	30.8	29	85.2	29	21.3	28	26.8	29	24.9	29	26.2	29	21.3
29	140.5	30	77.4	30	85.2	30	21.3	29	27.9	30	27	30	26.2	30	21.3
30	124.2	31	154.6	31	226.6	31	21.3	30	28.7	31	29.1	31	29.3	31	21.3
31	111.2	32	214.6	32	331.6	32	35.3	31	28.7	32	30.7	32	31.9	32	22.2
32	111.2	33	184.7	33	228.8	33	81.6	32	28.7	33	30.7	33	33.6	33	23.9
33	98.9	34	184.7	34	175.4	34	155.7	33	29.5	34	32.1	34	34.2	34	25.9
34	89.9	35	150.8	35	149.6	35	224.6	34	29.5	35	32.7	35	34.2	35	27.3
35	82.5	36	131.2	36	132	36	324.6	35	29.5	36	32.7	36	34.2	36	28
36	76	37	116.5	37	117.8	37	221.9	36	29.5	37	32.7	37	34.2	37	28
37	70.4	38	104.4	38	117.8	38	209.3	37	29.5	38	33.3	38	34.2	38	29.5
38	65.4	39	94	39	104.2	39	195	38	29.5	39	33.3	39	34.1	39	29.5
39	61.1	40	85.1	40	94.3	40	181.2	39	29.5	40	33.3	40	34	40	30.3
40	61.1	41	77.7	41	86.1	41	168.2	40	29.5	41	33.3	41	33.9	41	30.3
41	56.7	42	71.3	42	79	42	156	41	29.5	42	33.3	42	33.8	42	30.3
42	53.4	43	71.3	43	72.8	43	144.4	42	29.4	43	32.6	43	33.6	43	30.9
43	50.6	44	65	44	67.4	44	144.4	43	29.3	44	32.6	44	33.4	44	30.9
44	48	45	60.2	45	62.8	45	132.1	44	29.2	45	32.6	45	33.4	45	30.9
45	45.6	46	56.3	46	62.8	46	122.4	45	29.1	46	32.6	46	33.1	46	30.9
46	43.6	47	52.7	47	58.2	47	113.7	46	29.1	47	31.9	47	32.8	47	30.9
47	41.8	48	49.5	48	54.6	48	105.7	47	28.9	48	31.9	48	32.6	48	30.9
48	41.8	49	49.5	49	51.8	49	98.4	48	28.7	49	31.9	49	32.3	49	30.9
49	39.9	50	46.4	50	49	50	98.4	49	28.6	50	31.9	50	32.1	50	30.9
50	38.5	51	44.1	51	46.6	51	90.7	50	28.4	51	31.3	51	31.8	51	30.9
51	37.3	52	42.1	52	46.6	52	84.6	51	28.2	52	31.3	52	31.8	52	30.9
52	36.1	53	40.4	53	44.2	53	79.2	52	28.1	53	31.3	53	31.5	53	30.9
53	35	54	38.9	54	42.4	54	74.5	53	28.1	54	31.3	54	31.3	54	30.9
54	35	55	37.5	55	40.8	55	70	54	27.9	55	31.3	55	31.1	55	30.8
55	34	56	36.2	56	39.5	56	66	55	27.8	56	30.6	56	30.9	56	30.7
56	33.1	57	36.2	57	38.2	57	62.4	56	27.6	57	30.6	57	30.7	57	30.6
57	32.4	58	35	58	37.1	58	62.4	57	27.5	58	30.6	58	30.5	58	30.5
58	32.4	59	34.1	59	36	59	58.7	58	27.4	59	30.6	59	30.3	59	30.3
59	31.3	60	33.3	60	36	60	55.8	59	27.2	60	29.9	60	30.3	60	30.2
60	30.7	61	32.7	61	35	61	53.3	60	27.2	61	29.9	61	30.1	61	30.2
61	30.7	62	32	62	34.2	62	51	61	27.1	62	29.9	62	29.9	62	30
62	30.7	63	32	63	33.5	63	48.8	62	26.9	63	29.9	63	29.7	63	29.8
63	29.7	64	31	64	33.5	64	46.9	63	26.8	64	29.9	64	29.5	64	29.6
64	29.7	65	31	65	32.4	65	45.2	64	26.7	65	29.3	65	29.3	65	29.5
65	29.1	66	31	66	32.4	66	45.2	65	26.6	66	29.3	66	29.2	66	29.3
66	29.1	67	30	67	31.5	67	43.4	66	26.5	67	29.3	67	29	67	29.2
67	28.5	68	30	68	31.5	68	42	67	26.4	68	29.3	68	29	68	29
68	28.5	69	29.4	69	31.5	69	40.7	68	26.4	69	29.2	69	28.9	69	29
69	28.5	70	29.4	70	30.6	70	39.5	69	26.3	70	29.1	70	28.8	70	28.9
70	28.5	71	28.7	71	30.6	71	38.3	70	26.2	71	29.1	71	28.6	71	28.7
71	27.8	72	28.7	72	29.9	72	37.4	71	26.1	72	29	72	28.5	72	28.6
72	27.8	73	28.7	73	29.9	73	36.4	72	26.1	73	28.8	73	28.4	73	28.5
73	27.8	74	28.7	74	29.3	74	36.4	73	26	74	28.7	74	28.3	74	28.4
74	27.2	75	27.8	75	29.3	75	35.4	74	25.9	75	28.5	75	28.3	75	28.3
75	27.2	76	27.8	76	29.3	76	34.7	75	25.8	76	28.4	76	28.2	76	28.3
76	27.2	77	27.8	77	29.3	77	34.7	76	25.8	77	28.3	77	28.1	77	28.2
77	27.2	78	27.8	78	28.6	78	33.6	77	25.7	78	28.3	78	28	78	28.1
78	27.2	79	27.8	79	28.6	79	33.6	78	25.6	79	28.2	79	27.9	79	28
79	26.6	80	27.7	80	28.6	80	33.6	79	25.5	80	28.1	80	27.9	80	27.9
80	26.6	81	27.6	81	28.6	81	32.5	80	25.5	81	28	81	27.8	81	27.8
81	26.6	82	27.6	82	28.6	82	32.5	81	25.4	82	27.9	82	27.8	82	27.7
82	26.6	83	27.5	83	28	83	31.7	82	25.3	83	27.8	83	27.7	83	27.6
83	26.5	84	27.4	84	28	84	31.7	83	25.3	84	27.7	84	27.7	84	27.6
84	26.5	85	27.3	85	28	85	31.1	84	25.3	85	27.7	85	27.6	85	27.5
85	26.4	86	27.1	86	28	86	31.1	85	25.2	86	27.7	86	27.5	86	27.4
86	49.6	87	27	87	27.9	87	30.4	86	25.2	87	27.6	87	27.5	87	27.3
87	111.7	88	27	88	27.9	88	30.4	87	25.2	88	27.6	88	27.4	88	27.1
88	185.7	89	26.9	89	27.8	89	30.4	88	26.4	89	27.6	89	27.3	89	27.1
89	232.4	90	26.8	90	27.8	90	29.8	89	27.7	90	27.6	90	27.3	90	27
90	195.5	91	26.7	91	27.7	91	29.8	90	29	91	27.6	91	27.2	91	27
91	167.1	92	47.2	92	50	92	29.8	91	29	92	28.7	92	28.1	92	26.9
92	167.1	93	115.9	93	193.5	93	29.2	92	30.5	93	28.7	93	29.6	93	26.8
93	144.3	94	115.9	94	296.6	94	30.1	93	31.5	94	30.4	94	31.6	94	26.7
94	128.9	95	199.7	95	326.3	95	80.2	94	32.2	95	32	95	33.3	95	26.7
95	116.4	96	209.2	96	195	96	80.2	95	32.2	96	33.4	96	34.7	96	27.6
96	105.9	97	184.3	97	157.3	97	233.5	96	33	97	34.5	97	35.5	97	29.2
97	96.9	98	163.6	98	157.3	98	323.5	97	33	98	35.3	98	35.5	98	30.6
98	88.9	99	146.4	99	134.5	99	310.2	98	33	99	35.3	99	35.5	99	30.6
99	82.2	100	132.7	100	120.3	100	260.8	99	33	100	35.9	100	35.5	100	31.7
100	82.2	101	121.1	101	109.2	101	226	100	33	101	35.9	101	36.2	101	32.5
101	75.4	102	121.1	102	99.7	102	199.6	101	33	102	35.9	102	36.2	102	33.2
102	70.2	103	109	103	91.5	103	178.6	102	33	103	35.9	103	37.2	103	33.8
103	65.8	104	99.7	104	84.6	104	178.6	103	32.9	104	35.9	104	37.8	104	33.8
104	61.9	105	91.5	105	78.6	105	158.8	104	32.9	105	35.9	105	37.8	105	34.5
105	58.2	106	84.4	106	78.6	106	144.5	105	32.8	106	35.9	106	37.8	106	34.5
106	55	107	77.9	107	72.5	107	132.6	106	32.8	107	35.8	107	37.8	107	34.5
107	52.3	108	72.2	108	68	108	122	107	32.7	108	35.8	108	37.8	108	34.5
108	52.3	109	67.3	109	64.1	109	112.7	108	32.5	109	35.8	109	37.1	109	34.5
109	49.5	110	67.3	110	60.6	110	112.7	109	32.4	110	35.7	110	37.1	110	34.5
110	47.3	111	62.2	111	57.4	111	103.1	110	32.2	111	35.6	111	37.1	111	34.6
111	45.5	112	58.4	112	57.4	112	95.6	111	32	112	35.4	112	37.1	112	34.7
112	43.8	113	55.1	113	54.3	113	89	112	31.8	113	35.3	113	36.3	113	34.7
113	42.2	114	52.3	114	51.9	114	83	113	31.8	114	35.1	114	36.3	114	34.7
114	42.2	115	49.6	115	49.8	115	77.8	114	31.6	115	35.1	115	36.3	115	34.7
115	40.7	116	47.4	116	47.9	116	73	115	31.4	116	34.9	116	35.6	116	34.7
116	39.5	117	45.4	117	46.3	117	68.7	116	31.2	117	34.7	117	35.6	117	34.7
117	38.5	118	45.4	118	44.8	118	68.7	117	31	118	34.5	118	35.6	118	34.6
118	37.6	119	43.3	119	43.3	119	64.5	118	30.8	119	34.3	119	34.7	119	34.5
119	36.8	120	41.9	120	43.3	120	61.1	119	30.7	120	34.2	120	34.7	120	34.4
120	36	121	40.6	121	42	121	58.2	120	30.5	121	34	121	34.7	121	34.4
121	35.3	122	39.4	122	40.9	122	55.7	121	30.5	122	33.7	122	34.7	122	34.3
122	35.3	123	38.3	123	39.9	123	53.4	122	30.3	123	33.7	123	34	123	34.1
123	34.5	124	38.3	124	39.2	124	51.3	123	30.2	124	33.5	124	34	124	34
124	34.5	125	37.2	125	38.4	125	49.4	124	30	125	33.3	125	34	125	33.8
125	33.5	126	36.4	126	37.7	126	49.4	125	29.8	126	33.1	126	34	126	33.7
126	33.5	127	35	127	37	127	47.4	126	29.7	127	32.9	127	33.1	127	33.5
127	32.7	128	34.3	128	37	128	46	127	29.5	128	32.7	128	33.1	128	33.4
128	32.7	129	34.3	129	36.4	129	44.6	128	29.5	129	32.5	129	33.1	129	33.4
129	32	130	33.7	130	35.8	130	43.4	129	29.4	130	32.4	130	32.2	130	33.2
130	32	131	33.7	131	35.8	131	42.2	130	29.3	131	32.4	131	32.2	131	33
131	32	132	33.7	132	34.9	132	41.3	131	29.2	132	32.2	132	32.2	132	32.9
132	31.4	133	33	133	34.9	133	40.4	132	29.1	133	32.1	133	32.2	133	32.7
133	31.4	134	33	134	34	134	40.4	133	29	134	31.9	134	31.6	134	32.5
134	31.4	135	32.4	135	34	135	39.5	134	28.8	135	31.8	135	31.6	135	32.3
135	30.5	136	32.4	136	34	136	38.7	135	28.7	136	31.6	136	31.6	136	32.3
136	30.5	137	31.8	137	33.3	137	38.7	136	28.7	137	31.5	137	31.6	137	32.1
137	30.5	138	31.8	138	33.3	138	37.6	137	28.6	138	31.5	138	31.6	138	31.9
138	30.5	139	31.2	139	33.3	139	37	138	28.5	139	31.3	139	30.8	139	31.7
139	29.9	140	31.2	140	32.6	140	37	139	28.3	140	31.2	140	30.8	140	31.6
140	29.9	141	31.2	141	32.6	141	37	140	28.2	141	31.1	141	30.8	141	31.4
141	29.9	142	31.2	142	32.6	142	36.2	141	28.1	142	30.9	142	30.8	142	31.2
142	29.9	143	30.5	143	32	143	36.2	142	28	143	30.8	143	30.8	143	31.1
143	29.2	144	30.5	144	32	144	35.4	143	28	144	30.7	144	30.7	144	31.1
144	29.2	145	30.5	145	32	145	35.4	144	27.9	145	30.7	145	30.6	145	30.9
145	29.2	146	29.8	146	32	146	34.8	145	27.7	146	30.6	146	30.5	146	30.8
146	29.2	147	29.8	147	31.4	147	34.8	146	27.6	147	30.5	147	30.4	147	30.6
147	29.2	148	29.8	148	31.4	148	34.8	147	27.5	148	30.4	148	30.2	148	30.4
148	29.1	149	29.8	149	31.4	149	34	148	27.4	149	30.3	149	30.1	149	30.3
149	35.8	150	29.8	150	31.4	150	34	149	27.3	150	30.2	150	30.1	150	30.2
150	67.3	151	29.2	151	30.7	151	33.4	150	27.3	151	30.1	151	29.9	151	30.2
151	107.9	152	29.2	152	30.7	152	33.4	151	27.3	152	30	152	29.8	152	30
152	107.9	153	29.2	153	30.7	153	33.4	152	28.9	153	30	153	29.7	153	29.9
153	127.7	154	29.2	154	30.7	154	32.8	153	30.2	154	29.9	154	29.7	154	29.8
154	121.4	155	30.8	155	86.2	155	32.8	154	31.4	155	30.4	155	30.3	155	29.6
155	112.9	156	93.4	156	231.3	156	32.8	155	32.4	156	31.6	156	31.5	156	29.6
156	104.6	157	176.9	157	331	157	32.8	156	33	157	33.3	157	32.9	157	29.5
157	96.8	158	245.1	158	331	158	136.9	157	33	158	35	158	32.9	158	30.1
158	89.9	159	237.8	159	269.2	159	312.1	158	33	159	36.1	159	34.6	159	30.1
159	83.7	160	203.2	160	202.9	160	415	159	33.7	160	36.9	160	35.8	160	31.7
160	83.7	161	176.3	161	172.3	161	427.9	160	33.7	161	36.9	161	36.7	161	32.9
161	77.3	162	176.3	162	150.9	162	363.6	161	33.7	162	36.9	162	37.3	162	33.9
162	72.3	163	153.8	163	133.5	163	292.5	162	33.7	163	37.7	163	37.9	163	34.8
163	68	164	139.3	164	119.3	164	292.5	163	33.7	164	37.7	164	37.9	164	35.7
164	64.1	165	128	165	107.5	165	240.8	164	33.7	165	37.7	165	37.9	165	36.3
165	60.4	166	117.7	166	107.5	166	207.8	165	33.6	166	37.7	166	37.9	166	36.3
166	60.4	167	108	167	96.3	167	183	166	33.6	167	37.7	167	37.9	167	37.5
167	56.8	168	99.2	168	88.1	168	163	167	33.6	168	37.7	168	37.9	168	38.2
168	54	169	91.5	169	81.5	169	146.8	168	33.5	169	37.7	169	38	169	38.2
169	51.6	170	91.5	170	75.6	170	146.8	169	33.4	170	37.6	170	38.1	170	38.8
170	49.4	171	83.7	171	70.5	171	130.7	170	33.2	171	37.6	171	38.1	171	38.8
171	47.4	172	77.7	172	70.5	172	118.7	171	33.1	172	37.5	172	38.1	172	38.8
172	45.7	173	72.4	173	65.5	173	108.5	172	32.9	173	37.4	173	38.1	173	38.8
173	44	174	67.8	174	61.8	174	99.7	173	32.9	174	37.3	174	38.1	174	38.8
174	44	175	63.6	175	58.6	175	92	174	32.7	175	37.3	175	38.1	175	38.8
175	42.4	176	60	176	55.9	176	85.2	175	32.5	176	37.1	176	38	176	38.7
176	41.2	177	56.8	177	53.4	177	79.4	176	32.3	177	36.9	177	37.8	177	38.7
177	40.1	178	56.8	178	51.2	178	74.4	177	32.2	178	36.7	178	37.6	178	38.7
178	39.2	179	53.6	179	49.3	179	74.4	178	32	179	36.5	179	37.3	179	38.6
179	38.3	180	51.1	180	49.3	180	69.2	179	31.8	180	36.3	180	37.3	180	38.5
180	37.5	181	49.1	181	47.3	181	65.5	180	31.8	181	36.1	181	37	181	38.5
181	37.5	182	47.2	182	45.8	182	62.2	181	31.7	182	35.8	182	36.7	182	38.3
182	37.5	183	45.4	183	44.5	183	59.3	182	31.5	183	35.8	183	36.4	183	38.2
183	36.1	184	45.4	184	43.4	184	56.6	183	31.3	184	35.6	184	36.1	184	38
184	35.4	185	43.7	185	42.4	185	56.6	184	31.2	185	35.4	185	35.8	185	37.8
185	35.4	186	42.4	186	41.4	186	54	185	31	186	35.2	186	35.5	186	37.6
186	35.4	187	41.3	187	40.6	187	52	186	30.8	187	34.9	187	35.3	187	37.4
187	34.5	188	40.4	188	40.6	188	50.2	187	30.7	188	34.7	188	35.3	188	37.2
188	34.5	189	39.5	189	39.8	189	48.6	188	30.7	189	34.5	189	35.1	189	37.2
189	33.8	190	38.6	190	39.1	190	47.3	189	30.5	190	34.3	190	34.8	190	37
190	33.8	191	37.8	191	38.5	191	46	190	30.3	191	34.3	191	34.6	191	36.7
191	33.8	192	37.8	192	37.9	192	44.9	191	30.2	192	34.1	192	34.4	192	36.5
192	33.1	193	37.1	193	37.3	193	44.9	192	30	193	34	193	34.2	193	36.3
193	33.1	194	36.4	194	37.3	194	43.7	193	29.9	194	33.8	194	34	194	36
194	32.5	195	36.4	195	36.5	195	42.8	194	29.7	195	33.6	195	34	195	35.8
195	32.5	196	35.5	196	36.5	196	42	195	29.6	196	33.4	196	33.8	196	35.8
196	32.5	197	35.5	197	35.9	197	41.4	196	29.6	197	33.3	197	33.6	197	35.6
197	31.8	198	34.7	198	35.9	198	40.7	197	29.5	198	33.3	198	33.4	198	35.4
198	31.8	199	34.7	199	35.9	199	40.7	198	29.3	199	33.1	199	33.2	199	35.2
199	31.8	200	34.7	200	35.1	200	39.6	199	29.2	200	32.9	200	33.1	200	35.1
200	31.2	201	33.9	201	35.1	201	39.6	200	29.1	201	32.8	201	32.9	201	34.9
201	31.2	202	33.9	202	35.1	202	39	201	29	202	32.6	202	32.9	202	34.7
202	31.2	203	33.9	203	34.4	203	39	202	28.9	203	32.5	203	32.7	203	34.5
203	30.5	204	33.2	204	34.4	204	38.2	203	28.9	204	32.4	204	32.6	204	34.5
204	30.5	205	33.2	205	34.4	205	38.2	204	28.8	205	32.4	205	32.5	205	34.3
205	30.5	206	32.6	206	33.8	206	37.3	205	28.7	206	32.2	206	32.3	206	34.1
206	30.5	207	32.6	207	33.8	207	37.3	206	28.6	207	32.1	207	32.2	207	33.9
207	29.9	208	32.6	208	33.8	208	36.7	207	28.5	208	32	208	32.1	208	33.7
208	29.9	209	32.6	209	33.2	209	36.7	208	28.4	209	31.9	209	31.9	209	33.6
209	29.9	210	32	210	33.2	210	36.7	209	28.3	210	31.8	210	31.9	210	33.4
210	29.9	211	32	211	33.2	211	36.1	210	28.3	211	31.7	211	31.8	211	33.4
211	29.8	212	32	212	33.2	212	36.1	211	28.2	212	31.6	212	31.6	212	33.2
212	29.8	213	31.4	213	32.6	213	36.1	212	28.1	213	31.6	213	31.5	213	32.9
213	42.3	214	31.4	214	32.6	214	36.1	213	28	214	31.5	214	31.3	214	32.7
214	72.5	215	31.4	215	32.6	215	35.5	214	28.9	215	31.4	215	31.2	215	32.5
215	108.4	216	31.4	216	32.6	216	35.5	215	30.1	216	31.3	216	31.1	216	32.3
216	121.5	217	31.4	217	35.4	217	35.5	216	30.9	217	31.2	217	31.1	217	32
217	118.8	218	41.4	218	35.4	218	35.5	217	31.8	218	31.9	218	31.1	218	31.8
218	112.6	219	105.2	219	150.5	219	34.8	218	31.8	219	33.2	219	32.5	219	31.8
219	105.5	220	187.1	220	254.7	220	34.8	219	32.7	220	34.5	220	34.1	220	31.6
220	105.5	221	241.8	221	294.3	221	90.4	220	33.4	221	34.5	221	35.9	221	31.5
221	97.4	222	241.8	222	223.5	222	229.4	221	33.4	222	36	222	37.5	222	32
222	90.8	223	210.9	223	188.6	223	350.3	222	34.1	223	36.7	223	38.7	223	33.2
223	84.9	224	184.1	224	188.6	224	350.3	223	34.1	224	36.7	224	39.5	224	34.6
224	79.4	225	163.5	225	162.9	225	344.5	224	34.1	225	37.4	225	39.5	225	35.7
225	74.5	226	148	226	145.8	226	286.7	225	34.1	226	37.4	226	39.5	226	35.7
226	74.5	227	135.4	227	131.3	227	247.9	226	34.1	227	37.4	227	40.2	227	36.6
227	69.6	228	124.2	228	118.6	228	217	227	34.1	228	37.4	228	40.2	228	37.3
228	65.5	229	113.7	229	107.8	229	193.1	228	34.1	229	37.4	229	40.2	229	37.3
229	62	230	113.7	230	98.6	230	193.1	229	34.1	230	37.3	230	40.2	230	38.3
230	58.9	231	103	231	90.7	231	171.1	230	34	231	37.3	231	40.2	231	38.3
231	56.2	232	94.7	232	90.7	232	155.5	231	34	232	37.3	232	40.2	232	38.3
232	53.7	233	87.7	233	83.1	233	142.3	232	33.9	233	37.2	233	40.2	233	38.9
233	51.3	234	81.3	234	77.4	234	130.5	233	33.9	234	37.1	234	40.2	234	38.9
234	51.3	235	75.7	235	72.5	235	120.1	234	33.8	235	37.1	235	40.2	235	38.9
235	49	236	75.7	236	68.3	236	110.8	235	33.6	236	37	236	40.1	236	38.9
236	47.2	237	70.1	237	64.5	237	102.6	236	33.4	237	36.8	237	40	237	38.9
237	45.6	238	65.9	238	61.1	238	102.6	237	33.3	238	36.6	238	39.9	238	38.9
238	44.2	239	62.2	239	58.2	239	94.3	238	33.1	239	36.4	239	39.6	239	38.9
239	42.9	240	58.9	240	58.2	240	88	239	32.9	240	36.2	240	39.6	240	38.9
240	41.7	241	56.1	241	55.3	241	82.4	240	32.9	241	36	241	39.4	241	38.9
241	40.7	242	53.6	242	53.1	242	77.5	241	32.7	242	35.8	242	39.1	242	38.8
242	40.7	243	51.2	243	51.1	243	73.1	242	32.6	243	35.8	243	38.8	243	38.8
243	39.6	244	51.2	244	49.4	244	69.1	243	32.4	244	35.5	244	38.6	244	38.7
244	38.8	245	49	245	47.6	245	65.7	244	32.2	245	35.3	245	38.3	245	38.6
245	38	246	47.2	246	46.1	246	65.7	245	32.1	246	35.1	246	38	246	38.5
246	37.3	247	45.8	247	44.7	247	62.2	246	31.9	247	34.9	247	37.8	247	38.3
247	36.5	248	44.5	248	44.7	248	59.4	247	31.7	248	34.7	248	37.8	248	38.3
248	36.5	249	43.3	249	43.3	249	57.1	248	31.7	249	34.5	249	37.5	249	38.1
249	35.4	250	42.2	250	42.2	250	55	249	31.5	250	34.3	250	37.3	250	37.9
250	35.4	251	41.3	251	41.3	251	53	250	31.4	251	34.3	251	37	251	37.8
251	35.4	252	41.3	252	40.4	252	51.4	251	31.2	252	34.1	252	36.8	252	37.6
252	34.5	253	40.3	253	39.5	253	49.8	252	31	253	34	253	36.6	253	37.4
253	34.5	254	39.5	254	39.5	254	49.8	253	30.9	254	33.8	254	36.3	254	37.2
254	33.8	255	38.8	255	38.6	255	48.3	254	30.8	255	33.6	255	36.3	255	36.9
255	33.8	256	38.2	256	37.9	256	47.1	255	30.6	256	33.5	256	36.1	256	36.9
256	33.8	257	37.6	257	37.3	257	46.1	256	30.6	257	33.3	257	35.9	257	36.7
257	33.1	258	37.6	258	36.7	258	45.1	257	30.5	258	33.3	258	35.7	258	36.5
258	33.1	259	36.7	259	36.7	259	44.2	258	30.4	259	33.1	259	35.5	259	36.3
259	33.1	260	36.7	260	35.8	260	44.2	259	30.2	260	33	260	35.3	260	36.1
260	32.3	261	36.7	261	35.8	261	43.3	260	30.1	261	32.9	261	35.1	261	35.9
261	32.3	262	35.7	262	35.8	262	42.6	261	30	262	32.7	262	35.1	262	35.7
262	32.3	263	35.7	263	34.8	263	41.9	262	29.9	263	32.6	263	34.9	263	35.4
263	31.7	264	35.7	264	34.8	264	41.3	263	29.9	264	32.5	264	34.7	264	35.4
264	31.7	265	34.9	265	34.1	265	41.3	264	29.7	265	32.5	265	34.6	265	35.2
265	31.7	266	34.9	266	34.1	266	40.4	265	29.6	266	32.3	266	34.4	266	35
266	31.7	267	34.9	267	33.5	267	40.4	266	29.4	267	32.2	267	34.2	267	34.8
267	31.1	268	34.3	268	33.5	268	40.4	267	29.3	268	32.1	268	34	268	34.6
268	31.1	269	34.3	269	33.5	269	39.4	268	29.1	269	32	269	33.8	269	34.4
269	31.1	270	34.3	270	33.5	270	39.4	269	28.9	270	31.9	270	33.8	270	34.2
270	31.1	271	33.7	271	32.7	271	38.7	270	28.9	271	31.8	271	33.7	271	34.2
271	31	272	33.7	272	32.7	272	38.7	271	28.8	272	31.7	272	33.5	272	34
272	31	273	33.1	273	32.7	273	38.1	272	28.7	273	31.7	273	33.3	273	33.9
273	30.9	274	33.1	274	32	274	38.1	273	28.6	274	31.6	274	33.1	274	33.7
274	30.8	275	33.1	275	32	275	37.5	274	28.5	275	31.5	275	33	275	33.5
275	36.5	276	33.1	276	32	276	37.5	275	28.5	276	31.5	276	32.8	276	33.4
276	68.7	277	32.5	277	32	277	37.5	276	28.5	277	31.4	277	32.7	277	33.2
277	113	278	32.5	278	32	278	37.5	277	29.7	278	31.3	278	32.7	278	33.2
278	147.5	279	32.5	279	31.9	279	36.7	278	29.7	279	31.3	279	32.6	279	33
279	150	280	32.5	280	31.8	280	36.7	279	31.3	280	31.8	280	32.5	280	32.9
280	150	281	81.1	281	77.4	281	36.7	280	32.6	281	31.8	281	32.9	281	32.7
281	135.4	282	81.1	282	202.5	282	36	281	33.6	282	33.5	282	34.1	282	32.5
282	122.9	283	183.2	283	275.4	283	43.1	282	34.5	283	35.5	283	36.1	283	32.4
283	112.6	284	251.8	284	275.4	284	43.1	283	35.2	284	37.4	284	37.9	284	32.3
284	103.7	285	243.3	285	272.4	285	171.7	284	35.2	285	38.3	285	37.9	285	32.9
285	95.9	286	205.9	286	206.6	286	311.2	285	35.2	286	39.1	286	39.4	286	32.9
286	95.9	287	178	287	177.5	287	355.7	286	35.2	287	39.8	287	40.4	287	34.3
287	87.9	288	158.8	288	156.4	288	273.3	287	35.2	288	39.8	288	41	288	35.6
288	81.8	289	144.7	289	139	289	226.3	288	35.2	289	39.8	289	41	289	36.7
289	76.5	290	144.7	290	124.6	290	226.3	289	35.3	290	40.4	290	41.9	290	37.6
290	71.7	291	131.8	291	112.8	291	190.2	290	35.3	291	40.4	291	41.9	291	38.4
291	67.5	292	121.4	292	112.8	292	168.8	291	35.4	292	40.4	292	41.9	292	38.4
292	63.7	293	111.9	293	101.4	293	152.7	292	35.4	293	40.4	293	41.9	293	39.3
293	59.9	294	103.2	294	93.1	294	139.2	293	35.4	294	40.3	294	41.9	294	39.3
294	59.9	295	95.4	295	86.1	295	127.7	294	35.3	295	40.3	295	41.9	295	39.3
295	56.2	296	95.4	296	80.2	296	117.5	295	35.2	296	40.2	296	41.9	296	39.9
296	53.5	297	87.4	297	74.9	297	108.7	296	35	297	40.1	297	41.8	297	39.9
297	51	298	81.3	298	70.2	298	108.7	297	34.8	298	40	298	41.8	298	39.9
298	49	299	76	299	66.3	299	99.7	298	34.5	299	39.8	299	41.7	299	39.9
299	47.1	300	71.3	300	66.3	300	92.8	299	34.3	300	39.6	300	41.7	300	39.9
300	45.6	301	67.1	301	62.3	301	86.8	300	34.3	301	39.3	301	41.5	301	39.9
301	44.1	302	63.4	302	59.3	302	81.6	301	34	302	39.1	302	41.3	302	39.9
302	44.1	303	60	303	56.6	303	76.9	302	33.7	303	39.1	303	41.1	303	39.9
303	42.5	304	60	304	54.3	304	72.7	303	33.5	304	38.8	304	40.9	304	39.9
304	41.4	305	56.7	305	52.2	305	69	304	33.2	305	38.5	305	40.6	305	39.9
305	40.4	306	54.2	306	50.4	306	69	305	33	306	38.3	306	40.3	306	39.8
306	39.7	307	52	307	48.7	307	65.2	306	32.8	307	38	307	40.1	307	39.8
307	38.7	308	50.2	308	48.7	308	62.3	307	32.6	308	37.8	308	40.1	308	39.8
308	38	309	48.4	309	47.1	309	59.8	308	32.6	309	37.5	309	39.8	309	39.6
309	37.3	310	46.8	310	45.8	310	57.5	309	32.4	310	37.3	310	39.5	310	39.5
310	37.3	311	45.6	311	44.6	311	55.3	310	32.2	311	37.3	311	39.2	311	39.3
311	36.6	312	45.6	312	43.6	312	53.5	311	32	312	37	312	39	312	39.1
312	36	313	44.1	313	42.7	313	51.9	312	31.8	313	36.8	313	38.7	313	39
313	36	314	43	314	42.7	314	51.9	313	31.7	314	36.6	314	38.4	314	38.8
314	35.2	315	42.1	315	41.7	315	50.2	314	31.5	315	36.4	315	38.4	315	38.5
315	35.2	316	41.2	316	40.9	316	48.9	315	31.3	316	36.2	316	38.2	316	38.5
316	35.2	317	40.3	317	40.3	317	47.8	316	31.3	317	36	317	37.9	317	38.3
317	34.4	318	39.6	318	39.7	318	46.7	317	31.2	318	36	318	37.7	318	38.1
318	34.4	319	38.9	319	39.1	319	45.7	318	31	319	35.8	319	37.4	319	37.9
319	33.6	320	38.9	320	39.1	320	45.7	319	30.9	320	35.6	320	37.2	320	37.6
320	33.6	321	38.3	321	38.2	321	44.7	320	30.8	321	35.4	321	37	321	37.4
321	33.6	322	38.3	322	38.2	322	44	321	30.6	322	35.2	322	37	322	37.2
322	33.6	323	37.4	323	38.2	323	43.3	322	30.5	323	35.1	323	36.7	323	37
323	32.8	324	37.4	324	37.3	324	42.6	323	30.5	324	34.9	324	36.5	324	37
324	32.8	325	36.6	325	37.3	325	42.6	324	30.4	325	34.9	325	36.3	325	36.8
325	32.8	326	36.6	326	36.6	326	41.6	325	30.3	326	34.7	326	36.1	326	36.6
326	32.8	327	36.6	327	36.6	327	41	326	30.2	327	34.6	327	36	327	36.4
327	32	328	35.8	328	36.6	328	41	327	30.1	328	34.4	328	35.8	328	36.2
328	32	329	35.8	329	35.7	329	41	328	30	329	34.3	329	35.6	329	36.1
329	32	330	35.8	330	35.7	330	40.1	329	29.9	330	34.2	330	35.4	330	35.9
330	32	331	35.1	331	35.7	331	40.1	330	29.9	331	34	331	35.4	331	35.9
331	31.9	332	35.1	332	35.7	332	39.5	331	29.8	332	33.9	332	35.2	332	35.7
332	31.9	333	34.5	333	35	333	39.5	332	29.7	333	33.9	333	35	333	35.5
333	31.8	334	34.5	334	35	334	38.8	333	29.6	334	33.7	334	34.8	334	35.3
334	31.7	335	34.5	335	35	335	38.8	334	29.5	335	33.6	335	34.7	335	35.2
335	31.5	336	34.5	336	34.4	336	38.8	335	29.4	336	33.4	336	34.5	336	35
336	31.3	337	33.8	337	34.4	337	38.2	336	29.3	337	33.3	337	34.5	337	34.8
337	31.1	338	33.8	338	34.4	338	38.2	337	29.2	338	33.1	338	34.4	338	34.8
338	47.2	339	33.8	339	33.8	339	38.2	338	29.2	339	33	339	34.2	339	34.7
339	91.8	340	33.2	340	33.8	340	37.5	339	29.1	340	32.9	340	34.1	340	34.5
340	91.8	341	33.2	341	33.8	341	37.5	340	29.1	341	32.9	341	34	341	34.3
341	149.6	342	33.2	342	33.8	342	37.5	341	30.4	342	32.8	342	33.9	342	34.2
342	173.4	343	33.2	343	33.7	343	36.8	342	31.7	343	32.7	343	33.8	343	34
343	160	344	50.6	344	33.7	344	36.8	343	33	344	33.1	344	34.5	344	33.8
344	143.9	345	154.8	345	62.7	345	36.8	344	34.1	345	34.3	345	34.5	345	33.7
345	130.3	346	262.7	346	166.7	346	36.8	345	34.7	346	36	346	36.2	346	33.7
346	130.3	347	330.3	347	244.4	347	96.7	346	34.7	347	37.6	347	37.9	347	33.5
347	117.1	348	268.5	348	259.4	348	214.6	347	35.4	348	37.6	348	39.4	348	33.5
348	107.2	349	206.9	349	203	349	325.6	348	35.4	349	38.7	349	40.5	349	34.7
349	98.8	350	206.9	350	176.9	350	325.6	349	35.4	350	39.3	350	41.4	350	35.9
350	91.3	351	171.7	351	157.7	351	300.6	350	36	351	39.3	351	41.4	351	37.1
351	84.8	352	153.5	352	157.7	352	227.3	351	36	352	39.9	352	42.1	352	38.2
352	79	353	140.7	353	138.8	353	191.7	352	36	353	39.9	353	42.1	353	38.9
353	73.9	354	129.6	354	125	354	168.6	353	36	354	39.9	354	42.1	354	38.9
354	73.9	355	119.2	355	113.6	355	151.9	354	36	355	39.9	355	42.1	355	39.5
355	68.7	356	119.2	356	103.9	356	138.3	355	35.9	356	39.9	356	42.1	356	39.5
356	64.7	357	108.3	357	95.6	357	127.3	356	35.8	357	39.8	357	42.1	357	40.2
357	61.3	358	99.8	358	88.3	358	127.3	357	35.7	358	39.8	358	42.1	358	40.2
358	58.3	359	92.4	359	82.3	359	116.7	358	35.6	359	39.7	359	42.1	359	40.2
359	55.5	360	86	360	82.3	360	108.6	359	35.5	360	39.6	360	42.1	360	40.8
360	53.1	361	80.1	361	76.2	361	101.3	360	35.5	361	39.5	361	42.1	361	40.8
361	51	362	74.9	362	71.6	362	94.9	361	35.3	362	39.3	362	42	362	40.8
362	51	363	70.4	363	67.8	363	88.9	362	35.1	363	39.3	363	41.9	363	40.8
363	48.7	364	70.4	364	64.3	364	83.7	363	34.9	364	39.1	364	41.8	364	40.8
364	47.1	365	65.8	365	61.2	365	79.1	364	34.7	365	38.9	365	41.6	365	40.7
365	45.5	366	62.5	366	58.5	366	79.1	365	34.5	366	38.6	366	41.3	366	40.7
366	44.2	367	59.2	367	56.1	367	74.3	366	34.3	367	38.4	367	41.3	367	40.6
367	42.9	368	56.6	368	56.1	368	70.7	367	34.1	368	38.2	368	41.1	368	40.6
368	41.8	369	54.2	369	53.7	369	67.4	368	34.1	369	37.9	369	40.8	369	40.5
369	40.8	370	52	370	51.8	370	64.5	369	33.8	370	37.7	370	40.6	370	40.4
370	40.8	371	52	371	50.3	371	61.7	370	33.6	371	37.7	371	40.3	371	40.2
371	40	372	49.8	372	48.8	372	59.4	371	33.4	372	37.5	372	40	372	40
372	39.4	373	48.2	373	47.4	373	57.3	372	33.2	373	37.2	373	39.8	373	39.8
373	38.3	374	46.7	374	47.4	374	57.3	373	33	374	37	374	39.5	374	39.7
374	37.5	375	45.5	375	46.1	375	55.2	374	32.8	375	36.8	375	39.5	375	39.5
375	36.9	376	44.4	376	45.1	376	53.5	375	32.6	376	36.6	376	39.2	376	39.5
376	36.9	377	43.3	377	44.2	377	52.1	376	32.6	377	36.3	377	38.9	377	39.2
377	36.2	378	42.4	378	43.3	378	50.7	377	32.4	378	36.3	378	38.7	378	39
378	36.2	379	42.4	379	42.6	379	49.4	378	32.2	379	36.1	379	38.4	379	38.8
379	35.3	380	41.3	380	41.9	380	49.4	379	32	380	35.9	380	38.2	380	38.6
380	35.3	381	40.6	381	41.2	381	48.1	380	31.8	381	35.7	381	38	381	38.3
381	34.6	382	40	382	41.2	382	47.1	381	31.6	382	35.5	382	37.7	382	38.1
382	34.6	383	39.4	383	40.5	383	46.2	382	31.4	383	35.3	383	37.7	383	37.9
383	33.8	384	39.4	384	39.8	384	45.4	383	31.4	384	35.2	384	36.5	384	37.9
384	33.8	385	38.3	385	39.8	385	44.8	384	31.2	385	35.2	385	36.5	385	37.7
385	33.8	386	38.3	386	38.8	386	44.1	385	31.1	386	35	386	36.5	386	37.5
386	33.8	387	38.3	387	38.2	387	43.3	386	30.9	387	34.8	387	36.5	387	37.3
387	33.1	388	37.4	388	38.2	388	43.3	387	30.8	388	34.7	388	36.5	388	37.1
388	33.1	389	37.4	389	37.2	389	42.7	388	30.7	389	34.5	389	36.4	389	36.9
389	33.1	390	36.7	390	37.2	390	42.7	389	30.6	390	34.4	390	36.4	390	36.7
390	32.5	391	36.7	391	37.2	391	41.7	390	30.6	391	34.2	391	36.4	391	36.7
391	32.5	392	36	392	36.2	392	41.7	391	30.5	392	34.1	392	36.3	392	36.5
392	32.5	393	36	393	36.2	393	40.9	392	30.4	393	34.1	393	36.2	393	36.2
393	32.5	394	35.4	394	35.4	394	40.9	393	30.3	394	33.9	394	36	394	36
394	31.9	395	35.4	395	35.4	395	40.2	394	30.2	395	33.8	395	35.9	395	35.8
395	31.9	396	35.4	396	34.8	396	40.2	395	30.1	396	33.6	396	35.7	396	35.6
396	31.9	397	35.4	397	34.8	397	40.2	396	29.9	397	33.5	397	35.7	397	35.3
397	31.9	398	34.7	398	34.8	398	39.5	397	29.8	398	33.3	398	35.6	398	35.3
398	31.8	399	34.7	399	34.8	399	39.5	398	29.8	399	33.2	399	35.4	399	35
399	31.7	400	34.7	400	34.2	400	38.9	399	29.7	400	33.1	400	35.3	400	34.8
400	31.7	401	34.7	401	34.2	401	38.9	400	29.6	401	33.1	401	35.1	401	34.6
401	35	402	34	402	34.2	402	38.3	401	29.4	402	33	402	35	402	34.4
402	66.7	403	34	403	34.2	403	38.3	402	29.3	403	32.9	403	34.8	403	34.2
403	113.8	404	34	404	34.2	404	38.3	403	30	404	32.8	404	34.7	404	34.1
404	155.8	405	34	405	33.5	405	38.3	404	31	405	32.8	405	34.5	405	33.9
405	151.9	406	33.4	406	33.5	406	37.6	405	32	406	32.7	406	34.5	406	33.9
406	151.9	407	66.9	407	62.7	407	37.6	406	32	407	34	407	35.3	407	33.7
407	135.9	408	149	408	172.5	408	37.6	407	32.9	408	34	408	36.9	408	33.6
408	122.6	409	149	409	250.1	409	56.1	408	33.7	409	35.5	409	39.2	409	33.4
409	111.3	410	239.4	410	291.9	410	56.1	409	33.7	410	37.5	410	41	410	33.3
410	101.5	411	229	411	252.1	411	198.5	410	34.6	411	39.3	411	42.7	411	33.2
411	93.1	412	198.6	412	252.1	412	328.2	411	34.6	412	40.3	412	42.7	412	34.5
412	85.7	413	173.8	413	194.6	413	389.8	412	35.2	413	41	413	43.7	413	35.4
413	79.5	414	156.3	414	170.6	414	268.8	413	35.2	414	41	414	44.3	414	35.4
414	79.5	415	143.2	415	151.9	415	200.5	414	35.2	415	41	415	44.3	415	36.6
415	73.2	416	132.8	416	136.2	416	171	415	35.2	416	41	416	44.3	416	37.4
416	68.5	417	132.8	417	123.1	417	153.2	416	35.2	417	41.6	417	44.3	417	38.1
417	64.5	418	121.2	418	112.1	418	153.2	417	35.1	418	41.6	418	44.3	418	38.8
418	61	419	112	419	102.9	419	138.8	418	35.1	419	41.6	419	44.3	419	38.8
419	57.9	420	103.6	420	102.9	420	128.5	419	35	420	41.6	420	44.3	420	39.6
420	55.1	421	96.1	421	93.7	421	119.7	420	35	421	41	421	44.3	421	39.6
421	52.7	422	89.1	422	86.9	422	112	421	35	422	41	422	44.2	422	39.6
422	52.7	423	83.1	423	81.1	423	104.9	422	34.9	423	41	423	44.1	423	40.2
423	50.2	424	77.7	424	76	424	98.3	423	34.8	424	41	424	43.9	424	40.2
424	48.3	425	77.7	425	71.4	425	92.4	424	34.6	425	40.2	425	43.7	425	40.2
425	46.7	426	72.3	426	67.4	426	92.4	425	34.5	426	40.2	426	43.5	426	40.2
426	45.2	427	68.2	427	64	427	86.2	426	34.3	427	40.2	427	43.2	427	40.2
427	43.8	428	64.5	428	64	428	81.4	427	34.2	428	39.6	428	43.2	428	40.2
428	42.6	429	61.3	429	60.6	429	77.1	428	34.2	429	39.6	429	42.8	429	40.2
429	41.5	430	58.4	430	57.9	430	73.3	429	34	430	38.9	430	42.5	430	40.1
430	41.5	431	58.4	431	55.7	431	69.7	430	33.8	431	38.9	431	42.2	431	40.1
431	40.5	432	55.4	432	53.6	432	66.7	431	33.6	432	38.9	432	40.6	432	40
432	39.7	433	53.1	433	51.8	433	63.9	432	33.4	433	38.9	433	40	433	39.9
433	39	434	51.2	434	51.8	434	63.9	433	33.2	434	38.2	434	39.3	434	39.8
434	38.4	435	49.4	435	49.9	435	61.1	434	33	435	38.2	435	39.3	435	39.7
435	37.6	436	47.9	436	48.5	436	58.8	435	32.9	436	38.2	436	38.7	436	39.7
436	37.6	437	46.5	437	47.2	437	57	436	32.9	437	37.6	437	38.7	437	39.6
437	37.6	438	45.2	438	46	438	55.2	437	32.7	438	37.6	438	37.9	438	39.4
438	36.5	439	45.2	439	45.1	439	53.5	438	32.5	439	37.6	439	37.9	439	39.2
439	36.5	440	43.9	440	44.2	440	53.5	439	32.4	440	37	440	37.9	440	39
440	35.7	441	43	441	43.3	441	51.9	440	32.2	441	37	441	37.9	441	38.8
441	35.7	442	42.2	442	43.3	442	50.5	441	32	442	37	442	37.9	442	38.6
442	35.1	443	41.4	443	42.4	443	49.5	442	31.9	443	37	443	37.1	443	38.4
443	35.1	444	40.7	444	41.7	444	48.4	443	31.9	444	36.3	444	37.1	444	38.4
444	35.1	445	40.1	445	41.1	445	47.5	444	31.7	445	36.3	445	37.1	445	38.2
445	34.3	446	39.5	446	41.1	446	46.7	445	31.6	446	36.3	446	36.4	446	38
446	34.3	447	39.5	447	40.1	447	45.7	446	31.5	447	36.3	447	36.4	447	37.7
447	34.3	448	38.9	448	40.1	448	45.7	447	31.3	448	35.7	448	36.4	448	37.5
448	34.3	449	38.3	449	39.2	449	44.9	448	31.2	449	35.7	449	35.7	449	37.3
449	33.7	450	38.3	450	39.2	450	44.3	449	31.1	450	35.7	450	35.7	450	37.2
450	33.7	451	37.5	451	39.2	451	43.7	450	31.1	451	35.1	451	35.7	451	37.2
451	33.7	452	37.5	452	38.4	452	43.7	451	30.9	452	35.1	452	35.7	452	37
452	33.7	453	36.7	453	38.4	453	42.8	452	30.8	453	35.1	453	35.1	453	36.8
453	33.7	454	36.7	454	37.7	454	42.8	453	30.7	454	35.1	454	35.1	454	36.6
454	33	455	36.7	455	37.7	455	41.8	454	30.6	455	35.1	455	35.1	455	36.4
455	33	456	36	456	37	456	41.8	455	30.5	456	34.4	456	35.1	456	36.2
456	33	457	36	457	37	457	41.8	456	30.4	457	34.4	457	34.5	457	36
457	32.4	458	36	458	37	458	41	457	30.3	458	34.4	458	34.5	458	36
458	32.4	459	35.3	459	37	459	41	458	30.3	459	34.4	459	34.5	459	35.8
459	32.4	460	35.3	460	36.2	460	40.4	459	30.1	460	34.3	460	34.5	460	35.6
460	32.4	461	35.3	461	36.2	461	40.4	460	30	461	34.3	461	34.5	461	35.4
461	31.8	462	35.3	462	36.2	462	39.7	461	29.9	462	34.2	462	33.8	462	35.2
462	31.8	463	34.6	463	36.2	463	39.7	462	29.8	463	34.1	463	33.8	463	35
463	31.8	464	34.6	464	36.2	464	39.7	463	29.7	464	33.9	464	33.8	464	34.8
464	59.6	465	34.6	465	35.5	465	39.7	464	29.6	465	33.8	465	33.8	465	34.6
465	115	466	34	466	35.5	466	38.9	465	29.6	466	33.7	466	33.8	466	34.6
466	115	467	34	467	35.5	467	38.9	466	29.6	467	33.5	467	33.2	467	34.4
467	178.3	468	34	468	35.5	468	38.9	467	30.5	468	33.5	468	33.2	468	34.2
468	191.4	469	34	469	35.4	469	38.2	468	31.6	469	33.4	469	33.2	469	34
469	167.9	470	36.5	470	133.2	470	38.2	469	32.7	470	34	470	34.7	470	33.8
470	147	471	91.7	471	281.8	471	38.2	470	33.6	471	35.4	471	36.4	471	33.7
471	130.4	472	176.3	472	281.8	472	38.2	471	34.5	472	37	472	36.4	472	33.5
472	116.8	473	230.4	473	354.5	473	55.9	472	35.1	473	38.6	473	38.7	473	33.4
473	105.7	474	199.1	474	285.6	474	147.4	473	35.1	474	40.3	474	40.7	474	33.4
474	105.7	475	176.4	475	218.8	475	361.4	474	35.1	475	40.3	475	42	475	33.9
475	95.1	476	159.1	476	189.2	476	259.9	475	35.7	476	41.3	476	42.9	476	35
476	87.3	477	159.1	477	167.1	477	197.8	476	35.7	477	41.9	477	42.9	477	36.2
477	80.7	478	144.4	478	148.5	478	197.8	477	35.7	478	41.9	478	43.7	478	37.2
478	75.1	479	133.6	479	133.5	479	168.1	478	35.7	479	41.9	479	43.7	479	38.1
479	70.2	480	123.3	480	133.5	480	154	479	35.7	480	41.9	480	43.7	480	38.8
480	65.9	481	113.7	481	119.1	481	141.5	480	35.7	481	41.9	481	43.7	481	38.8
481	62.3	482	105	482	108.8	482	130.9	481	35.7	482	41.9	482	43.7	482	39.4
482	62.3	483	97.2	483	100.2	483	121.6	482	35.7	483	41.9	483	43.6	483	39.4
483	58.6	484	90.2	484	92.6	484	113.1	483	35.7	484	41.8	484	43.6	484	40.2
484	55.8	485	90.2	485	86	485	105.4	484	35.7	485	41.7	485	43.6	485	40.2
485	53.4	486	83.2	486	80.5	486	105.4	485	35.6	486	41.6	486	43.5	486	40.2
486	51.2	487	77.7	487	75.6	487	97.3	486	35.6	487	41.5	487	43.4	487	40.2
487	49.3	488	73	488	75.6	488	90.9	487	35.4	488	41.3	488	43.4	488	40.2
488	47.5	489	68.8	489	70.7	489	85.4	488	35.4	489	41	489	43.2	489	40.2
489	46	490	65	490	67.1	490	80.5	489	35.2	490	40.8	490	42.9	490	40.3
490	46	491	65	491	64	491	76	490	35	491	40.8	491	42.7	491	40.3
491	44.5	492	61.2	492	61.1	492	72.1	491	34.9	492	40.5	492	42.4	492	40.4
492	43.3	493	58.3	493	58.6	493	68.6	492	34.6	493	40.3	493	42.1	493	40.4
493	42.4	494	55.8	494	58.6	494	68.6	493	34.4	494	40	494	41.8	494	40.4
494	41.4	495	53.6	495	56	495	65	494	34.2	495	39.7	495	41.8	495	40.4
495	40.5	496	51.6	496	54.1	496	62.3	495	34	496	39.5	496	41.5	496	40.4
496	40.5	497	49.8	497	52.4	497	60	496	34	497	39.2	497	41.2	497	40.2
497	39.6	498	48.2	498	50.9	498	57.8	497	33.8	498	39.2	498	40.9	498	40.1
498	38.8	499	48.2	499	49.6	499	55.8	498	33.7	499	39	499	40.6	499	39.9
499	38.8	500	46.6	500	48.4	500	55.8	499	33.5	500	38.7	500	40.3	500	39.7
500	37.7	501	45.3	501	47.2	501	53.8	500	33.3	501	38.4	501	40	501	39.6
501	37.7	502	44.2	502	47.2	502	52.2	501	33.1	502	38.2	502	40	502	39.4
502	36.8	503	43.3	503	46.1	503	50.9	502	32.9	503	38	503	39.7	503	39.2
503	36.8	504	42.4	504	45.2	504	49.7	503	32.9	504	37.7	504	39.5	504	39.2
504	36.8	505	41.6	505	44.4	505	48.7	504	32.8	505	37.7	505	39.2	505	39
505	35.8	506	40.9	506	43.8	506	47.6	505	32.6	506	37.5	506	39	506	38.8
506	35.8	507	40.9	507	43.1	507	46.6	506	32.4	507	37.3	507	38.7	507	38.6
507	35.8	508	40.1	508	42.5	508	46.6	507	32.3	508	37.1	508	38.5	508	38.4
508	35	509	40.1	509	42.5	509	45.7	508	32.2	509	36.9	509	38.2	509	38.2
509	35	510	39	510	42.5	510	45	509	32	510	36.7	510	38.2	510	38
510	34.4	511	39	511	41.4	511	44.3	510	32	511	36.5	511	38	511	38
511	34.4	512	38	512	41.4	512	44.3	511	31.9	512	36.3	512	37.7	512	37.8
512	34.4	513	38	513	40.5	513	43.2	512	31.8	513	36.3	513	37.5	513	37.6
513	34.4	514	37.2	514	40.5	514	43.2	513	31.6	514	36.1	514	37.3	514	37.4
514	34.4	515	37.2	515	40.5	515	42.2	514	31.5	515	35.9	515	37.1	515	37.2
515	33.7	516	37.2	516	39.8	516	42.2	515	31.4	516	35.7	516	36.9	516	37
516	33.7	517	36.5	517	39.8	517	42.2	516	31.3	517	35.5	517	36.7	517	36.8
517	33.7	518	36.5	518	39.8	518	41.3	517	31.1	518	35.3	518	36.7	518	36.8
518	33.7	519	36.5	519	39.1	519	41.3	518	31.1	519	35.2	519	36.5	519	36.6
519	33.1	520	35.8	520	39.1	520	40.6	519	30.9	520	35	520	36.3	520	36.4
520	33.1	521	35.8	521	38.5	521	40.6	520	30.8	521	35	521	36.1	521	36.2
521	33.1	522	35.8	522	38.5	522	39.9	521	30.6	522	34.8	522	35.9	522	36.1
522	33.1	523	35.2	523	37.5	523	39.9	522	30.4	523	34.7	523	35.7	523	35.9
523	33.1	524	35.2	524	37.5	524	39.9	523	30.3	524	34.5	524	35.5	524	35.7
524	32.5	525	35.2	525	37.5	525	39.2	524	30.2	525	34.4	525	35.5	525	35.6
525	32.5	526	35.2	526	36.9	526	39.2	525	30.1	526	34.3	526	35.4	526	35.6
526	32.5	527	34.5	527	36.9	527	39.2	526	30.1	527	34.1	527	35.2	527	35.4
527	34.7	528	34.5	528	36.9	528	38.6	527	30	528	34.1	528	35	528	35.2
528	64.3	529	34.5	529	36.3	529	38.6	528	29.9	529	34	529	34.9	529	35.1
529	107.7	530	34.5	530	36.3	530	38.6	529	30.6	530	33.9	530	34.7	530	34.9
530	150.4	531	33.8	531	35.7	531	38.6	530	31.5	531	33.7	531	34.6	531	34.7
531	155.2	532	33.8	532	35.7	532	37.9	531	32.6	532	33.7	532	34.6	532	34.6
532	140.2	533	37.5	533	77.5	533	37.9	532	33.6	533	34.8	533	35.1	533	34.4
533	125.9	534	102.7	534	217	534	37.9	533	33.6	534	36.4	534	36.6	534	34.4
534	125.9	535	186	535	302	535	37.9	534	34.6	535	36.4	535	38	535	34.3
535	111.9	536	213.8	536	362.1	536	92.6	535	35.2	536	38.7	536	40.1	536	34.1
536	101.8	537	213.8	537	245.3	537	194.1	536	35.2	537	40.4	537	41.6	537	34.1
537	93.3	538	174.5	538	194.9	538	194.1	537	35.8	538	41	538	42.7	538	34.9
538	86.1	539	155	539	168.6	539	286.8	538	35.8	539	41.8	539	43.3	539	36.1
539	79.7	540	141.7	540	168.6	540	226.3	539	35.8	540	41.8	540	43.3	540	37.1
540	74.3	541	130.2	541	147.7	541	189.2	540	35.8	541	42.4	541	43.3	541	37.1
541	69.6	542	119.1	542	133.7	542	165.1	541	35.8	542	42.4	542	43.9	542	37.8
542	69.6	543	109.4	543	122.4	543	147.6	542	35.8	543	42.4	543	43.9	543	37.8
543	64.9	544	100.8	544	112.6	544	134	543	35.8	544	42.4	544	43.9	544	38.7
544	61.3	545	100.8	545	104	545	123.2	544	35.8	545	42.4	545	43.9	545	38.7
545	58.2	546	92	546	96.5	546	123.2	545	35.8	546	41.6	546	43.8	546	39.5
546	55.5	547	85.4	547	90.1	547	112.9	546	35.8	547	41.6	547	43.8	547	39.5
547	53.1	548	79.7	548	90.1	548	105	547	35.7	548	41.6	548	43.8	548	39.5
548	50.9	549	74.5	549	83.5	549	98.1	548	35.7	549	41	549	43.6	549	40.1
549	49	550	69.9	550	78.5	550	91.9	549	35.6	550	41	550	43.5	550	40.1
550	49	551	69.9	551	74.3	551	86.1	550	35.5	551	41	551	43.3	551	40.1
551	47.1	552	65.4	552	70.4	552	79.6	551	35.3	552	40.3	552	43.1	552	40.1
552	45.6	553	61.9	553	66.9	553	74.8	552	35.1	553	40.3	553	42.8	553	40.1
553	44.4	554	58.9	554	66.9	554	74.8	553	34.9	554	39.7	554	42.5	554	40.1
554	43.3	555	56.2	555	63.5	555	68.6	554	34.7	555	39.7	555	42.5	555	40.1
555	42.3	556	53.9	556	60.8	556	63.9	555	34.5	556	39.7	556	42.2	556	40.1
556	42.3	557	51.8	557	58.5	557	60.7	556	34.5	557	39	557	41.9	557	40.1
557	41.1	558	49.9	558	56.4	558	57.9	557	34.3	558	39	558	41.6	558	40
558	40.4	559	49.9	559	54.7	559	55.4	558	34.2	559	39	559	41.3	559	39.9
559	39.7	560	48	560	52.9	560	55.4	559	34	560	38.4	560	41	560	39.8
560	39	561	46.5	561	51.4	561	53.3	560	33.8	561	38.4	561	40.7	561	39.7
561	38.4	562	45.2	562	51.4	562	51.6	561	33.7	562	38.4	562	40.7	562	39.6
562	38.4	563	44.2	563	49.9	563	50.2	562	33.5	563	37.8	563	40.4	563	39.4
563	37.3	564	43.1	564	48.6	564	49	563	33.5	564	37.8	564	40.2	564	39.4
564	37.3	565	42.2	565	47.6	565	48	564	33.3	565	37.8	565	39.9	565	39.2
565	37.3	566	41.4	566	46.7	566	47	565	33.1	566	37.8	566	39.7	566	39.1
566	36.4	567	41.4	567	45.8	567	46	566	33	567	37.1	567	39.4	567	38.9
567	36.4	568	40.6	568	45	568	46	567	32.8	568	37.1	568	39.2	568	38.7
568	35.7	569	39.9	569	44.3	569	45	568	32.7	569	37.1	569	38.9	569	38.5
569	35.7	570	39.9	570	44.3	570	44.3	569	32.5	570	36.5	570	38.9	570	38.3
570	35.1	571	38.8	571	43.5	571	43.7	570	32.5	571	36.5	571	38.7	571	38.3
571	35.1	572	38.2	572	42.9	572	43.7	571	32.3	572	36.5	572	38.4	572	38.1
572	35.1	573	38.2	573	42.9	573	42.7	572	32.2	573	36.5	573	38.1	573	37.9
573	34.5	574	37.3	574	41.9	574	42.1	573	32.1	574	35.9	574	37.9	574	37.7
574	34.5	575	37.3	575	41.2	575	42.1	574	31.9	575	35.9	575	37.7	575	37.5
575	34.5	576	37.3	576	41.2	576	42.1	575	31.8	576	35.9	576	37.4	576	37.3
576	33.9	577	36.6	577	41.2	577	41.2	576	31.7	577	35.3	577	37.2	577	37.1
577	33.9	578	36.6	578	40.4	578	41.2	577	31.5	578	35.3	578	37.2	578	37.1
578	33.9	579	36.6	579	40.4	579	40.5	578	31.5	579	35.3	579	37	579	36.9
579	33.3	580	35.6	580	39.6	580	40.5	579	31.4	580	35.3	580	36.8	580	36.8
580	33.3	581	35.6	581	39.6	581	39.7	580	31.3	581	35.3	581	36.6	581	36.6
581	33.3	582	35.6	582	39.6	582	39.7	581	31.1	582	34.7	582	36.4	582	36.4
582	33.3	583	35.6	583	39.6	583	39.1	582	31	583	34.7	583	36.2	583	36.3
583	33.3	584	35	584	38.8	584	39.1	583	30.9	584	34.7	584	36	584	36.1
584	33.2	585	35	585	38.8	585	39.1	584	30.8	585	34.7	585	36	585	35.9
585	33.1	586	35	586	38.8	586	39.1	585	30.7	586	34.6	586	35.8	586	35.9
586	33.1	587	35	587	38.2	587	38.4	586	30.7	587	34.5	587	35.6	587	35.7
587	33	588	34.2	588	38.2	588	38.4	587	30.6	588	34.5	588	35.4	588	35.5
588	32.9	589	34.2	589	37.6	589	38.4	588	30.5	589	34.4	589	35.1	589	35.3
589	32.8	590	34.2	590	37.6	590	38.4	589	30.3	590	34.2	590	34.9	590	35.1
590	38.3	591	34.2	591	37	591	37.7	590	30.2	591	34.1	591	34.7	591	34.9
591	65.5	592	33.5	592	37	592	37.7	591	30.2	592	33.9	592	34.7	592	34.8
592	106.4	593	33.5	593	37	593	37.7	592	31	593	33.7	593	34.5	593	34.6
593	146.5	594	33.5	594	36.4	594	37.1	593	31	594	33.6	594	34.4	594	34.6
594	146.5	595	33.5	595	36.4	595	37.1	594	32.1	595	33.6	595	34.3	595	34.4
595	144.4	596	66.7	596	104.4	596	37.1	595	33.1	596	34.2	596	35.2	596	34.3
596	131.3	597	66.7	597	243.2	597	37.1	596	34.1	597	35.6	597	37	597	34.1
597	118.7	598	145.9	598	307.7	598	37.1	597	34.8	598	37.6	598	39.4	598	34
598	107.9	599	206.3	599	307.7	599	65.1	598	35.5	599	39.2	599	41.3	599	33.9
599	98.7	600	175	600	318.8	600	179.3	599	35.5	600	40.2	600	41.3	600	33.9
600	90.8	601	159.9	601	202.5	601	298.4	600	35.5	601	40.8	601	41.3	601	33.9
601	84	602	146.9	602	168.5	602	359.4	601	36.2	602	40.8	602	41.3	602	35.3
602	84	603	136.2	603	148.5	603	256.4	602	36.2	603	40.8	603	42.2	603	36.1
603	77.3	604	125.6	604	134.8	604	206.6	603	36.2	604	40.8	604	42.2	604	36.9
604	72.3	605	125.6	605	123.6	605	178.8	604	36.2	605	40.8	605	42.9	605	37.6
605	68	606	114.3	606	114.1	606	178.8	605	36.2	606	40.8	606	42.9	606	38.3
606	64.2	607	105.5	607	114.1	607	157.7	606	36.2	607	40.8	607	42.9	607	38.9
607	60.7	608	97.8	608	104.8	608	143.5	607	36.1	608	40.8	608	42.9	608	38.9
608	57.7	609	90.8	609	97.7	609	132.2	608	36.1	609	40.8	609	42.9	609	38.9
609	55.1	610	84.5	610	91.6	610	122.4	609	36.1	610	40.8	610	42.8	610	39.7
610	55.1	611	84.5	611	86.2	611	113.5	610	36	611	40.8	611	42.8	611	39.7
611	52.5	612	78.1	612	81.3	612	105.6	611	35.9	612	40.7	612	42.8	612	39.7
612	50.4	613	73.2	613	76.9	613	98.5	612	35.8	613	40.5	613	42.7	613	39.7
613	48.8	614	69	614	73	614	98.5	613	35.7	614	40.3	614	42.6	614	40.3
614	47.2	615	65.2	615	73	615	91.2	614	35.5	615	40.1	615	42.6	615	40.3
615	45.7	616	61.9	616	69.1	616	85.6	615	35.3	616	39.8	616	42.4	616	40.3
616	45.7	617	58.9	617	66	617	80.8	616	35.3	617	39.6	617	42.2	617	40.3
617	44.2	618	56.1	618	63.3	618	76.3	617	35.1	618	39.6	618	42	618	40.3
618	43.1	619	56.1	619	60.9	619	72.4	618	35	619	39.3	619	41.8	619	40.2
619	42.1	620	53.4	620	58.6	620	72.4	619	34.8	620	39	620	41.5	620	40.1
620	41.3	621	51.3	621	56.6	621	68.4	620	34.6	621	38.8	621	41.3	621	40.1
621	40.5	622	49.5	622	54.8	622	65.4	621	34.4	622	38.5	622	41.3	622	40
622	39.8	623	48	623	54.8	623	62.7	622	34.2	623	38.3	623	41	623	39.9
623	39.1	624	46.5	624	53	624	60.3	623	34.2	624	38	624	40.7	624	39.9
624	39.1	625	45.2	625	51.6	625	58.2	624	34	625	38	625	40.5	625	39.7
625	38.4	626	44	626	50.4	626	56.3	625	33.9	626	37.7	626	40.2	626	39.5
626	38.4	627	44	627	49.3	627	54.5	626	33.7	627	37.5	627	39.9	627	39.4
627	37.4	628	42.9	628	48.1	628	54.5	627	33.5	628	37.3	628	39.6	628	39.2
628	37.4	629	41.9	629	48.1	629	52.7	628	33.4	629	37.1	629	39.3	629	39
629	36.6	630	41.1	630	47	630	51.4	629	33.2	630	36.9	630	39.3	630	38.9
630	36.6	631	40.4	631	46.2	631	50.1	630	33.2	631	36.7	631	39.1	631	38.9
631	36	632	39.6	632	45.3	632	49.1	631	33	632	36.4	632	38.8	632	38.7
632	36	633	39	633	44.6	633	48.1	632	32.9	633	36.4	633	38.5	633	38.5
633	36	634	38.4	634	44.6	634	47.2	633	32.7	634	36.2	634	38.3	634	38.3
634	35.3	635	38.4	635	43.4	635	46.4	634	32.6	635	36	635	38.1	635	38.1
635	35.3	636	37.8	636	42.8	636	46.4	635	32.4	636	35.8	636	37.8	636	37.9
636	34.7	637	37.8	637	42.8	637	45.5	636	32.3	637	35.7	637	37.6	637	37.7
637	34.7	638	37	638	42.2	638	44.8	637	32.1	638	35.5	638	37.6	638	37.7
638	34.7	639	37	639	42.2	639	44.2	638	32.1	639	35.3	639	37.4	639	37.5
639	34	640	36.2	640	41.3	640	43.6	639	32	640	35.3	640	37.2	640	37.4
640	34	641	36.2	641	41.3	641	43	640	31.8	641	35.2	641	36.9	641	37.2
641	34	642	36.2	642	40.6	642	43	641	31.7	642	35	642	36.7	642	37
642	34	643	35.3	643	40.6	643	42.2	642	31.5	643	34.8	643	36.5	643	36.9
643	34	644	35.3	644	39.9	644	42.2	643	31.4	644	34.7	644	36.3	644	36.7
644	33.3	645	35.3	645	39.9	645	42.2	644	31.3	645	34.5	645	36.3	645	36.5
645	33.3	646	34.5	646	39.9	646	41.5	645	31.2	646	34.4	646	36.1	646	36.5
646	33.3	647	34.5	647	39.3	647	41.5	646	31.2	647	34.3	647	36	647	36.3
647	33.3	648	33.9	648	39.3	648	40.8	647	31.1	648	34.3	648	35.8	648	36.1
648	33.3	649	33.9	649	38.7	649	40.8	648	31	649	34.1	649	35.6	649	36
649	32.6	650	33.9	650	38.7	650	40.8	649	30.9	650	34	650	35.5	650	35.8
650	32.6	651	33.9	651	38.7	651	39.9	650	30.8	651	33.9	651	35.3	651	35.6
651	32.6	652	33.2	652	38	652	39.9	651	30.6	652	33.8	652	35.3	652	35.5
652	32.6	653	33.2	653	38	653	39.3	652	30.5	653	33.7	653	35.2	653	35.3
653	49	654	33.2	654	38	654	39.3	653	30.5	654	33.6	654	35	654	35.3
654	49	655	32.5	655	37.2	655	39.3	654	30.5	655	33.6	655	34.9	655	35.1
655	94.6	656	32.5	656	37.2	656	38.6	655	30.5	656	33.5	656	34.7	656	34.9
656	143.4	657	32.5	657	37.2	657	38.6	656	31.6	657	33.4	657	34.6	657	34.8
657	154.8	658	32.5	658	68.5	658	38.6	657	32.6	658	33.4	658	34.5	658	34.6
658	138.1	659	54.4	659	68.5	659	37.9	658	33.5	659	34.2	659	35.5	659	34.5
659	122.1	660	170.4	660	251.5	660	37.9	659	34.3	660	35.8	660	35.5	660	34.3
660	109.4	661	288.7	661	332	661	37.9	660	34.3	661	37.8	661	37.4	661	34.3
661	99.4	662	269.1	662	373.6	662	69.8	661	34.9	662	39.7	662	39.2	662	34.2
662	99.4	663	178.6	663	249.5	663	153	662	34.9	663	39.7	663	40.9	663	34.1
663	89.7	664	178.6	664	189.9	664	234.1	663	35.7	664	41.1	664	41.7	664	34.8
664	82.8	665	147.3	665	161.2	665	267.3	664	35.7	665	41.8	665	42.4	665	35.5
665	77	666	132.5	666	142.7	666	267.3	665	35.7	666	41.8	666	42.4	666	36.2
666	71.9	667	120.1	667	142.7	667	203.4	666	35.7	667	41.8	667	43.2	667	36.9
667	67.5	668	109.4	668	127.8	668	174.5	667	35.7	668	42.5	668	43.2	668	36.9
668	63.6	669	100.1	669	117.7	669	156.2	668	35.7	669	42.5	669	43.2	669	37.6
669	60.3	670	92	670	109.4	670	142.6	669	35.7	670	42.5	670	43.2	670	38.2
670	60.3	671	85.1	671	102.2	671	131.3	670	35.7	671	42.5	671	43.2	671	38.2
671	56.9	672	85.1	672	95.8	672	121.4	671	35.7	672	42.5	672	43.1	672	39
672	54.4	673	78.1	673	90	673	112.6	672	35.6	673	41.8	673	43.1	673	39
673	52.3	674	72.9	674	84.9	674	112.6	673	35.6	674	41.8	674	43	674	39
674	50.3	675	68.3	675	84.9	675	103.4	674	35.5	675	41.8	675	43	675	39.6
675	48.4	676	64.3	676	79.6	676	96.5	675	35.4	676	41	676	42.9	676	39.6
676	48.4	677	60.7	677	75.6	677	90.5	676	35.4	677	41	677	42.7	677	39.6
677	46.6	678	57.6	678	72	678	85.1	677	35.2	678	41	678	42.5	678	39.6
678	45.2	679	54.9	679	68.8	679	80.3	678	35	679	40.3	679	42.2	679	39.6
679	44.1	680	54.9	680	65.8	680	80.3	679	34.9	680	40.3	680	41.9	680	39.6
680	42.9	681	52.2	681	63.2	681	75.4	680	34.7	681	39.7	681	41.6	681	39.6
681	42.1	682	50.1	682	60.8	682	71.7	681	34.5	682	39.7	682	41.6	682	39.6
682	41.2	683	48.4	683	60.8	683	68.4	682	34.3	683	39.7	683	41.3	683	39.6
683	40.3	684	46.8	684	58.4	684	65.6	683	34.3	684	39	684	41	684	39.6
684	40.3	685	45.3	685	56.5	685	63	684	34.1	685	39	685	40.7	685	39.5
685	39.6	686	45.3	686	55	686	60.6	685	33.9	686	39	686	40.4	686	39.4
686	38.9	687	43.8	687	53.4	687	58.5	686	33.7	687	39	687	40.1	687	39.3
687	38.9	688	42.7	688	52	688	58.5	687	33.6	688	38.2	688	39.8	688	39.2
688	38.2	689	41.8	689	52	689	56.3	688	33.4	689	38.2	689	39.5	689	39.1
689	37.6	690	41	690	50.5	690	54.6	689	33.2	690	38.2	690	39.5	690	38.9
690	37	691	40.2	691	49.4	691	53.1	690	33.2	691	37.5	691	39.3	691	38.9
691	37	692	39.4	692	48.4	692	51.7	691	33.1	692	37.5	692	39	692	38.7
692	37	693	38.8	693	47.4	693	50.4	692	32.9	693	37.5	693	38.7	693	38.6
693	36.2	694	38.2	694	46.6	694	49.4	693	32.8	694	37.5	694	38.4	694	38.4
694	36.2	695	38.2	695	45.8	695	48.3	694	32.7	695	36.8	695	38.2	695	38.2
695	35.5	696	37.6	696	44.9	696	48.3	695	32.5	696	36.8	696	37.9	696	38.1
696	35.5	697	37.6	697	44.9	697	47.3	696	32.4	697	36.8	697	37.7	697	37.9
697	34.8	698	36.8	698	44.1	698	46.4	697	32.2	698	36.8	698	37.7	698	37.7
698	34.8	699	36.8	699	43.5	699	45.7	698	32.2	699	36.1	699	37.5	699	37.7
699	34.8	700	36	700	42.8	700	45	699	32	700	36.1	700	37.3	700	37.5
700	34.8	701	36	701	42.8	701	44.4	700	31.9	701	36.1	701	37	701	37.3
701	34.1	702	36	702	41.8	702	43.6	701	31.7	702	36.1	702	36.8	702	37.1
702	34.1	703	35.3	703	41.8	703	43.6	702	31.6	703	35.4	703	36.6	703	36.9
703	34.1	704	35.3	704	40.9	704	43.6	703	31.4	704	35.4	704	36.4	704	36.7
704	34.1	705	34.7	705	40.9	705	42.6	704	31.3	705	35.4	705	36.4	705	36.5
705	33.3	706	34.7	706	40.9	706	42.6	705	31.2	706	35.4	706	36.2	706	36.5
706	33.3	707	34.7	707	40	707	41.8	706	31.2	707	35.3	707	36.1	707	36.4
707	33.3	708	34.1	708	40	708	41.8	707	31.1	708	35.3	708	35.9	708	36.2
708	33.3	709	34.1	709	39.3	709	41.1	708	30.9	709	35.2	709	35.7	709	36
709	33.3	710	34.1	710	39.3	710	41.1	709	30.8	710	35	710	35.6	710	35.7
710	32.6	711	34.1	711	38.6	711	40.5	710	30.7	711	34.9	711	35.4	711	35.5
711	32.6	712	33.5	712	38.6	712	40.5	711	30.6	712	34.7	712	35.4	712	35.3
712	32.6	713	33.5	713	38.6	713	39.9	712	30.5	713	34.5	713	35.2	713	35.3
713	32.6	714	33.5	714	38	714	39.9	713	30.5	714	34.3	714	35.1	714	35.1
714	32.6	715	33.5	715	38	715	39.9	714	30.4	715	34.3	715	34.9	715	35
715	32.5	716	32.9	716	38	716	39.3	715	30.3	716	34.2	716	34.8	716	34.8
716	38.8	717	32.9	717	37.4	717	39.3	716	30.2	717	34.1	717	34.6	717	34.7
717	71.9	718	32.9	718	37.4	718	39.3	717	30.1	718	34	718	34.5	718	34.5
718	120.4	719	32.9	719	37.4	719	39.3	718	30.9	719	33.9	719	34.3	719	34.4
719	164.4	720	32.9	720	36.8	720	38.6	719	31.9	720	33.9	720	34.3	720	34.2
720	154.4	721	32.8	721	36.8	721	38.6	720	31.9	721	33.8	721	34.2	721	34.2
721	137.2	722	73.7	722	51.6	722	38.6	721	33.1	722	34.6	722	34.7	722	34
722	137.2	723	172.5	723	174.7	723	37.9	722	34.2	723	36.2	723	35.9	723	33.9
723	120.5	724	260.1	724	267.9	724	40.8	723	35	724	36.2	724	37.4	724	33.7
724	108.9	725	260.1	725	301.8	725	108.6	724	35.6	725	38.4	725	39	725	33.6
725	99.6	726	238.8	726	211.9	726	108.6	725	35.6	726	40	726	40.4	726	34
726	91.8	727	199.9	727	211.9	727	218.2	726	36.3	727	41.1	727	41.3	727	34.8
727	84.9	728	174.7	728	164.7	728	391.2	727	36.3	728	41.7	728	41.3	728	35.7
728	79.1	729	157.6	729	143.5	729	283.5	728	36.3	729	41.7	729	42.1	729	35.7
729	74.1	730	145.3	730	129.3	730	207.9	729	36.3	730	41.7	730	42.1	730	36.8
730	74.1	731	145.3	731	118.5	731	177.3	730	36.3	731	42.4	731	42.8	731	37.6
731	69	732	132.4	732	109.5	732	158.4	731	36.3	732	42.4	732	42.8	732	38.3
732	65.1	733	122.1	733	101.8	733	143.9	732	36.3	733	42.4	733	42.8	733	38.9
733	61.9	734	113	734	95.2	734	143.9	733	36.2	734	42.4	734	43.7	734	38.9
734	58.9	735	104.6	735	95.2	735	129.8	734	36.2	735	42.3	735	43.7	735	39.7
735	56.2	736	97.1	736	88.5	736	119.1	735	36.1	736	42.2	736	43.7	736	39.7
736	56.2	737	90.2	737	83.5	737	110	736	36.1	737	42.1	737	43.7	737	39.7
737	53.4	738	84.3	738	79	738	101.8	737	36	738	42.1	738	43.7	738	39.7
738	51.4	739	84.3	739	75	739	94.8	738	35.9	739	41.9	739	43.1	739	39.7
739	49.6	740	77.9	740	71.2	740	94.8	739	35.7	740	41.7	740	43.1	740	40.3
740	48	741	73.2	741	68	741	87.7	740	35.6	741	41.4	741	43.1	741	40.3
741	46.5	742	69	742	65.1	742	82.4	741	35.4	742	41.1	742	43.1	742	40.3
742	45.2	743	65.4	743	65.1	743	77.9	742	35.2	743	40.8	743	42.3	743	40.3
743	43.9	744	62.1	744	62.1	744	73.8	743	35.2	744	40.6	744	42.3	744	40.3
744	43.9	745	59.1	745	59.8	745	70.2	744	35	745	40.6	745	42.3	745	40.2
745	42.8	746	56.5	746	57.8	746	67	745	34.8	746	40.3	746	41.4	746	40.2
746	41.8	747	56.5	747	55.9	747	64.1	746	34.6	747	40	747	41.4	747	40.2
747	41	748	53.8	748	54.1	748	64.1	747	34.4	748	39.8	748	41.4	748	40.1
748	40.3	749	51.7	749	54.1	749	61.2	748	34.3	749	39.5	749	40.5	749	40
749	39.6	750	50	750	52.4	750	59	749	34.1	750	39.2	750	40.5	750	39.9
750	39	751	48.3	751	51	751	57	750	34.1	751	39	751	40.5	751	39.9
751	39	752	46.8	752	49.8	752	55.4	751	33.9	752	38.7	752	39.9	752	39.8
752	39	753	45.6	753	48.7	753	53.8	752	33.7	753	38.7	753	39.9	753	39.6
753	37.9	754	44.3	754	47.8	754	52.3	753	33.5	754	38.4	754	39.9	754	39.4
754	37.9	755	44.3	755	46.8	755	51	754	33.4	755	38.2	755	39.3	755	39.2
755	37	756	43.1	756	45.9	756	51	755	33.2	756	38	756	39.3	756	39.1
756	37	757	42.2	757	45.9	757	49.7	756	33	757	37.7	757	38.7	757	38.9
757	36.1	758	41.4	758	45	758	48.7	757	32.8	758	37.5	758	38.7	758	38.7
758	36.1	759	40.7	759	44.3	759	47.9	758	32.8	759	37.3	759	38.7	759	38.7
759	35.5	760	40	760	43.7	760	47	759	32.7	760	37.3	760	38.7	760	38.5
760	35.5	761	40	761	43.7	761	46.1	760	32.5	761	37.1	761	38	761	38.3
761	35.5	762	39.2	762	42.6	762	45.5	761	32.3	762	36.9	762	38	762	38.2
762	34.9	763	39.2	763	42.6	763	44.8	762	32.2	763	36.7	763	38	763	38
763	34.9	764	38.2	764	41.7	764	44.8	763	32	764	36.5	764	38	764	37.8
764	34.9	765	38.2	765	41.7	765	44.1	764	31.9	765	36.4	765	38	765	37.6
765	34.2	766	37.4	766	41.1	766	43.2	765	31.8	766	36.2	766	37.2	766	37.6
766	34.2	767	37.4	767	41.1	767	43.2	766	31.8	767	36	767	37.2	767	37.4
767	34.2	768	36.6	768	40.4	768	43.2	767	31.6	768	36	768	37.2	768	37.2
768	34.2	769	36.6	769	40.4	769	43.2	768	31.5	769	35.8	769	36.6	769	37.1
769	33.5	770	36.6	770	39.6	770	43.2	769	31.4	770	35.6	770	36.6	770	36.9
770	33.5	771	35.8	771	39.6	771	42.3	770	31.2	771	35.4	771	36.6	771	36.7
771	33.5	772	35.8	772	39	772	42.3	771	31.1	772	35.2	772	36.6	772	36.5
772	33.5	773	35.2	773	39	773	41.6	772	31	773	35.1	773	36.6	773	36.5
773	33.4	774	35.2	774	39	774	41.6	773	31	774	34.9	774	36	774	36.4
774	33.4	775	35.2	775	38.4	775	41	774	30.9	775	34.9	775	36	775	36.2
775	33.3	776	34.4	776	38.4	776	41	775	30.8	776	34.8	776	36	776	36
776	33.2	777	34.4	777	38.4	777	40.3	776	30.6	777	34.6	777	36	777	35.9
777	33.1	778	34.4	778	37.7	778	40.3	777	30.5	778	34.5	778	35.3	778	35.7
778	32.9	779	34.4	779	37.7	779	40.3	778	30.4	779	34.3	779	35.3	779	35.5
779	42.3	780	33.7	780	37.7	780	39.7	779	30.2	780	34.2	780	35.3	780	35.3
780	75	781	33.7	781	37.7	781	39.7	780	30.2	781	34.1	781	35.3	781	35.3
781	120.9	782	33.7	782	37.1	782	39.7	781	30.2	782	33.9	782	35.3	782	35.1
782	120.9	783	33.1	783	37.1	783	39	782	31.3	783	33.9	783	34.7	783	34.9
783	139.6	784	35.3	784	37.1	784	39	783	32.4	784	33.8	784	34.7	784	34.8
784	129.6	785	35.3	785	95.9	785	39	784	33.5	785	33.8	785	36.6	785	34.6
785	118.5	786	140.9	786	201.4	786	39	785	34.5	786	35.2	786	39.1	786	34.4
786	108.6	787	240.2	787	201.4	787	38.2	786	35.2	787	36.6	787	40.6	787	34.3
787	100.2	788	302.3	788	262.8	788	62.8	787	35.2	788	38.5	788	40.6	788	34.2
788	93.2	789	205.5	789	211.9	789	158.4	788	35.2	789	40	789	41.7	789	34.2
789	87	790	169.7	790	163.4	790	258.4	789	36.1	790	40	790	42.9	790	35.7
790	87	791	169.7	791	141.6	791	313.1	790	36.1	791	41	791	43.6	791	37.4
791	80.8	792	149	792	127.3	792	240.1	791	36.1	792	41.6	792	43.6	792	38.7
792	76	793	137.4	793	116.9	793	200.2	792	36.1	793	41.6	793	44.3	793	39.8
793	72	794	127.1	794	108.6	794	200.2	793	36.1	794	41.6	794	44.3	794	40.7
794	68.1	795	117.3	795	108.6	795	174.3	794	36.2	795	41.6	795	44.3	795	41.3
795	64.7	796	108.5	796	100.5	796	158.2	795	36.2	796	41.6	796	44.3	796	41.3
796	64.7	797	100.7	797	94.4	797	145.5	796	36.2	797	41.6	797	44.3	797	41.3
797	61.2	798	93.7	798	89	798	134.1	797	36.3	798	41.6	798	44.2	798	42
798	58.5	799	93.7	799	84.2	799	123.7	798	36.3	799	41.6	799	44.2	799	42
799	56.1	800	86.6	800	79.8	800	123.7	799	36.2	800	41.6	800	44.2	800	42
800	53.9	801	81	801	75.8	801	113.1	800	36.2	801	41.5	801	44.1	801	42
801	52	802	76.2	802	72.2	802	104.9	801	36	802	41.4	802	44.1	802	42
802	50.2	803	71.9	803	72.2	803	97.8	802	35.9	803	41.2	803	43.9	803	42
803	48.6	804	68	804	68.6	804	91.6	803	35.9	804	41	804	43.8	804	42.1
804	48.6	805	64.4	805	65.7	805	86.1	804	35.7	805	41	805	43.6	805	42.1
805	46.9	806	61.4	806	63.3	806	81.2	805	35.5	806	40.8	806	43.3	806	42.1
806	45.7	807	61.4	807	60.9	807	76.9	806	35.4	807	40.5	807	43	807	42.1
807	44.5	808	58.2	808	58.7	808	76.9	807	35.2	808	40.2	808	42.8	808	42.1
808	43.5	809	55.7	809	58.7	809	72.5	808	35	809	40	809	42.4	809	42.1
809	42.6	810	53.7	810	56.6	810	69.2	809	34.8	810	39.7	810	42.4	810	41.9
810	41.7	811	51.8	811	54.9	811	66.3	810	34.8	811	39.4	811	42.1	811	41.9
811	41	812	50	812	53.4	812	63.6	811	34.6	812	39.2	812	41.8	812	41.8
812	41	813	48.4	813	52	813	61.3	812	34.4	813	39.2	813	41.5	813	41.6
813	40.2	814	47	814	50.8	814	59.2	813	34.3	814	38.9	814	41.2	814	41.3
814	39.5	815	47	815	49.6	815	57.3	814	34.1	815	38.6	815	40.9	815	41.1
815	39.5	816	45.6	816	48.5	816	57.3	815	33.9	816	38.4	816	40.6	816	40.8
816	38.4	817	44.5	817	48.5	817	55.4	816	33.8	817	38.1	817	40.3	817	40.5
817	38.4	818	43.6	818	47.4	818	53.8	817	33.6	818	37.9	818	40.3	818	40.2
818	37.4	819	42.7	819	46.5	819	52.5	818	33.6	819	37.7	819	40.1	819	40.2
819	37.4	820	41.8	820	45.9	820	51.2	819	33.4	820	37.7	820	39.8	820	40
820	37.4	821	41.8	821	45.2	821	50.1	820	33.2	821	37.4	821	39.5	821	39.7
821	36.6	822	41	822	44.5	822	49	821	33	822	37.2	822	39.3	822	39.4
822	36.6	823	40.3	823	43.9	823	48.1	822	32.8	823	37	823	39	823	39.2
823	36	824	39.7	824	43.3	824	48.1	823	32.7	824	36.8	824	38.8	824	38.9
824	36	825	39.7	825	43.3	825	47.2	824	32.5	825	36.7	825	38.8	825	38.7
825	35.3	826	38.8	826	42.7	826	46.4	825	32.4	826	36.5	826	38.6	826	38.7
826	35.3	827	38.8	827	42.7	827	46.4	826	32.4	827	36.3	827	38.3	827	38.5
827	35.3	828	37.8	828	41.8	828	45.2	827	32.3	828	36.3	828	38.1	828	38.2
828	35.3	829	37.8	829	41.8	829	44.6	828	32.1	829	36.1	829	37.9	829	38
829	34.5	830	37.8	830	41.8	830	44.6	829	32	830	35.9	830	37.7	830	37.8
830	34.5	831	37	831	40.9	831	44	830	31.9	831	35.7	831	37.5	831	37.6
831	34.5	832	37	832	40.9	832	44	831	31.8	832	35.5	832	37.5	832	37.4
832	34.5	833	36.4	833	40.9	833	43	832	31.6	833	35.3	833	37.2	833	37.4
833	33.7	834	36.4	834	40.3	834	43	833	31.6	834	35.2	834	37	834	37.2
834	33.7	835	36.4	835	40.3	835	42.3	834	31.5	835	35.2	835	36.8	835	37
835	33.7	836	35.5	836	39.7	836	42.3	835	31.4	836	35	836	36.6	836	36.8
836	33.7	837	35.5	837	39.7	837	41.5	836	31.3	837	34.8	837	36.5	837	36.6
837	33.7	838	35.5	838	39	838	41.5	837	31.2	838	34.7	838	36.3	838	36.5
838	33.6	839	34.9	839	39	839	41.5	838	31	839	34.5	839	36	839	36.3
839	33.5	840	34.9	840	39	840	40.9	839	30.9	840	34.4	840	36	840	36.1
840	33.4	841	34.9	841	38.4	841	40.9	840	30.9	841	34.2	841	35.8	841	36.1
841	33.2	842	34.1	842	38.4	842	40.9	841	30.8	842	34.1	842	35.6	842	35.9
		843	34.1	843	38.4	843	40.1			843	34.1	843	35.4	843	35.7
		844	34.1	844	37.6	844	40.1			844	33.9	844	35.2	844	35.5
		845	34.1	845	37.6	845	40.1			845	33.8	845	35	845	35.3
		846	33.5	846	37.6	846	40.1					846	34.9	846	35.2
		847	33.5	847	37.6	847	39.4					847	34.8	847	35
		848	83.7	848	68	848	39.4					848	34.8	848	34.9
		849	211.2	849	180.7	849	39.4					849	35.7
		850	309.9	850	245.5	850	38.7					850	37.4
		851	309.9	851	282.3							851	39.7
		852	230.7	852	198.9							852	41.3
		853	168.7	853	159.6							853	42.5
		854	149.4	854	139.5							854	43.2
		855	137	855	139.5							855	43.2
		856	125.7	856	124.3							856	43.2
		857	115.4	857	114.5							857	44
		858	106.4	858	106.8							858	44
		859	106.4	859	100							859	44
		860	97.3	860	94							860	44
		861	90.4	861	88.9							861	44
		862	84.4	862	84.3							862	44
		863	79.1	863	84.3							863	44
		864	74.3	864	79.5							864	44
		865	69.9	865	75.8							865	44
		866	66.2	866	72.6							866	43.9
		867	66.2	867	69.5							867	43.8
		868	62.4	868	66.7							868	43.6
		869	59.4	869	66.7							869	43.4
		870	56.8	870	63.8							870	43.4
		871	54.4	871	61.5							871	43.2
		872	52.3	872	59.5							872	42.9
		873	50.4	873	57.6							873	42.6
		874	48.8	874	56							874	42.3
		875	48.8	875	54.4							875	42
		876	47.1	876	52.9							876	41.7
		877	45.8	877	52.9							877	41.5
		878	44.8	878	51.5							878	41.5
		879	43.7	879	50.3							879	41.2
		880	42.7	880	49.3							880	40.9
		881	42.7	881	48.4							881	40.6
		882	41.7	882	47.5							882	40.4
		883	41	883	46.7							883	40.1
		884	40.3	884	46							884	39.8
		885	39.7	885	46							885	39.8
		886	39.7	886	45.1							886	39.6
		887	38.7	887	44.5							887	39.3
		888	38.1	888	43.9							888	39.1
		889	38.1	889	43.9							889	38.8
		890	38.1	890	42.8							890	38.6
		891	37.2	891	42.8							891	38.4
		892	37.2	892	41.9							892	38.4
		893	36.6	893	41.9							893	38.2
		894	36.6	894	41.9							894	38
		895	36.6	895	41							895	37.8
		896	35.8	896	41							896	37.6
		897	35.8	897	41							897	37.4
		898	35.8	898	40.1							898	37.2
		899	35.8	899	40.1							899	37
		900	35.1	900	40.1							900	37
		901	35.1	901	39.4							901	36.8
		902	34.5	902	39.4							902	36.6
		903	34.5	903	39.4							903	36.4
		904	34.5	904	38.8							904	36.2
		905	34.5	905	38.8							905	36.1
		906	34.5	906	38.2							906	35.9
		907	33.8	907	38.2							907	35.9
		908	33.8	908	38.2
		909	33.8	909	38.2
		910	33.8	910	37.6
				911	37.6
				912	37.6
				913	37.6
