# Supplementary material for: Temperature dependence of emission product distribution from vaping of vitamin E acetate
Source: PLoS One. 2022 Mar 24;17(3):e0265365. doi: 10.1371/journal.pone.0265365 (PMC8947410; doi:10.1371/journal.pone.0265365)
Supplement: S1 Dataset — (ZIP) [file pone.0265365.s001.zip › Datasets/Fig 2 Dataset.csv]

Heating Coil				VEA Oil
Voltage (V)	T1	T2	T3	Voltage (V)	T1	T2	T3
3.3	226	147.9	156.7	3.3	32.4	34.8	33.8
3.8	234	253.1	226.1	3.8	40	35.9	36.6
4.3	311.8	324.2	331	4.3	40.4	41.7	39.7
4.8	377.9	344.9	344.4	4.8	40.8	39.65833	41.3
