# Supplementary material for: Temperature dependence of emission product distribution from vaping of vitamin E acetate
Source: PLoS One. 2022 Mar 24;17(3):e0265365. doi: 10.1371/journal.pone.0265365 (PMC8947410; doi:10.1371/journal.pone.0265365)
Supplement: S1 Dataset — (ZIP) [file pone.0265365.s001.zip › Datasets/Fig 3 Dataset.csv]

Polar Column					Non-Polar Column
R.T.	176	237	322	356	R.T.	176	237	322	356
6.091	456046	419077	2296457	2436749	8.1	23814	32409	125878	80868
6.096	506678	402834	2121794	2355300	8.113	25084	32628	132430	86710
6.1	631404	396337	2110431	2377120	8.127	27115	34150	155328	86186
6.105	716555	396465	2036499	2329925	8.14	29053	37412	211665	91989
6.109	843013	415599	1927508	2325204	8.153	32286	41572	229927	103634
6.114	942422	442897	1995138	2221366	8.166	36427	45611	253333	115036
6.118	1025537	497641	1961674	2217220	8.18	40341	50408	272142	124396
6.123	1134798	557971	1936052	2195246	8.193	43073	52998	250169	128887
6.127	1123564	644894	1945653	2187906	8.206	44075	51713	204820	123949
6.132	1219736	771604	1940197	2240068	8.219	40820	46348	168723	110563
6.136	1206784	867239	2057384	2328792	8.232	34554	38588	124160	89161
6.141	1185512	1028599	2210254	2488451	8.246	28503	32894	96911	160934
6.145	1124911	1104590	2437119	2523943	8.259	14175	26607	81444	69110
6.15	1112112	1560022	2854010	2746804	8.272	8562	25493	71541	59822
6.154	1062485	1325426	3281176	2872878	8.285	6498	22500	62478	56521
6.159	998658	1292299	3712428	3047935	8.299	6425	20024	59733	52004
6.163	940211	1246851	4067846	3091686	8.312	6232	18702	58313	53701
6.168	824224	1228011	4486414	3303379	8.325	5468	17804	53534	52669
6.172	836078	1183025	4883341	3627500	8.338	5117	17814	52196	49989
6.177	777211	1134723	5202435	3812400	8.352	5447	17443	48146	47288
6.181	736136	1061153	5145139	3932276	8.365	6706	16523	48160	45779
6.186	672704	999151	5308936	4316345	8.378	7633	16232	48381	45642
6.19	658939	934179	5161287	4505751	8.391	8308	14989	48071	43537
6.195	582571	975107	4816268	4617701	8.405	9095	15449	47345	42866
6.199	541274	849750	4690478	4769093	8.418	10370	15101	46129	42202
6.204	510470	796853	4417211	4907680	8.431	10162	14996	44080	39685
6.208	463149	682371	4107695	4998760	8.444	11006	14564	44337	40869
6.213	441589	654852	3852667	5093066	8.458	10409	14950	43851	40018
6.217	426612	644392	3519418	5036913	8.471	11352	13688	41662	38035
6.222	423727	606001	3553471	5037644	8.484	10464	14173	40807	37333
6.226	367476	601175	3169559	5120310	8.497	10451	13160	40561	38562
6.231	364500	523357	2904598	4915870	8.511	11252	13774	39684	37917
6.235	363850	480092	2784936	4875336	8.524	9680	13731	40219	39159
6.24	332054	460992	2528244	4979712	8.537	11373	12997	39562	38470
6.244	342550	447795	2334122	4837278	8.55	11048	12990	39922	38356
6.249	312457	419661	2244793	4763311	8.564	9462	11896	40065	41256
6.253	315028	406277	2066440	4651457	8.577	9967	12910	37872	40327
6.258	313523	359243	1951886	4494692	8.59	10367	12072	38379	41346
6.262	301230	350727	1840568	4574632	8.603	10481	13167	37186	43533
6.267	306425	337121	1703904	4246971	8.617	9971	12968	37039	42618
6.271	297343	318755	1556903	4075718	8.63	10295	12959	37366	43886
6.276	309663	348227	1503196	4108793	8.643	8970	12221	37030	45202
6.28	265430	318609	1431650	3634936	8.656	9562	11671	36765	43762
6.285	244804	338230	1364189	3642941	8.669	10403	11857	36839	41901
6.289	248657	316075	1308163	3361339	8.683	10111	11395	35949	45801
6.294	244241	323768	1376269	3210837	8.696	10733	12283	35973	43965
6.298	226118	316468	1345480	2899379	8.709	9697	12403	34177	47071
6.303	234362	294218	1279529	2684454	8.722	9657	11441	34145	45193
6.307	229944	285091	1298812	2469435	8.736	9758	11477	34503	46692
6.312	242172	264768	1304304	2266531	8.749	10115	12591	34852	47025
6.316	214068	238877	1195788	2104912	8.762	9727	10763	34333	47795
6.321	225642	230750	1183861	2202135	8.775	10669	10539	35070	49780
6.325	206826	241626	1167322	1780760	8.789	10042	10067	34038	48632
6.33	196027	241297	1121313	1530358	8.802	10190	11343	37644	47753
6.334	201472	250590	1041764	1331406	8.815	9322	11298	34022	47745
6.339	199154	242444	999854	1233938	8.828	9887	10519	33646	46779
6.343	199017	228598	905201	1056565	8.842	9564	10701	33268	45362
6.348	183236	217616	881554	981599	8.855	9361	10840	34929	46018
6.352	166503	221390	850328	992780	8.868	10336	10687	33112	47674
6.357	165770	198701	814434	946548	8.881	9548	11221	34516	46790
6.361	154639	196758	747043	893505	8.895	9674	10709	35114	44402
6.366	169047	185095	834705	892162	8.908	9392	10416	30961	45689
6.37	161657	185346	767681	962651	8.921	10275	10052	33745	50428
6.375	141976	176038	700041	1049934	8.934	9461	10257	33036	46837
6.379	156033	160935	686331	1022945	8.948	9194	10989	33472	50420
6.384	146838	164303	675349	1088347	8.961	10222	10619	33144	49301
6.388	140906	164644	650253	1148948	8.974	10067	10094	34378	50716
6.393	129484	162809	593920	1195890	8.987	9633	10262	34052	49227
6.397	128703	144862	617716	1264917	9.001	9100	9626	34471	49717
6.402	137973	144016	554976	1267653	9.014	9269	10268	34184	49752
6.406	120719	159889	565309	1273050	9.027	9640	9918	34077	50520
6.411	119008	136774	535113	1285938	9.04	8652	10886	35045	49121
6.415	112437	129892	534639	1301320	9.054	8608	10521	33770	48511
6.42	138706	132677	493608	1264273	9.067	9653	10132	31769	49218
6.424	106254	133406	482789	1236204	9.08	9486	10043	30580	49789
6.429	126724	114758	459178	1231038	9.093	9499	9981	31606	53146
6.433	111688	113230	434165	1117497	9.107	8958	9736	32605	59609
6.437	97142	128201	414568	1014092	9.12	8675	10459	31527	58482
6.442	108787	111923	391863	1001354	9.133	8435	9780	30359	56220
6.446	104524	114217	370660	893700	9.146	9137	10636	33151	52761
6.451	123193	105623	349897	814004	9.16	9006	10214	33274	51044
6.455	111841	101312	316531	698963	9.173	8284	9314	31517	51650
6.46	124276	96749	319989	634492	9.186	8337	10485	31874	52992
6.464	137979	93662	333004	600270	9.199	8528	11131	31779	56818
6.469	136417	100010	315686	529068	9.212	8412	10488	31328	102143
6.473	121305	91920	272184	486957	9.226	8888	10391	33264	133178
6.478	131741	102035	273720	437938	9.239	8873	10412	32824	135719
6.482	145249	115622	274759	451321	9.252	9673	10783	32701	132101
6.487	140954	117462	257910	498115	9.265	8988	10905	32962	138436
6.491	120431	118682	261689	507773	9.279	8547	11219	32325	147864
6.496	147778	131755	254791	573169	9.292	9115	10761	32916	147637
6.5	158594	127635	299350	577570	9.305	8963	10658	36139	154330
6.505	127785	136530	337887	607630	9.318	9723	10908	33034	151958
6.509	111550	125732	347559	676875	9.332	8973	10820	33827	147446
6.514	132423	140596	387534	694728	9.345	8757	10917	33135	136768
6.518	138188	144821	417867	902516	9.358	8490	11378	32259	123330
6.523	147748	147770	455266	851404	9.371	8525	10661	31948	119526
6.527	143409	144463	481809	903029	9.385	9186	11761	31656	104461
6.532	151998	136996	463557	916995	9.398	8137	11907	32040	106961
6.536	133344	135398	459866	927540	9.411	9410	11381	33205	113116
6.541	143111	148416	441255	1013546	9.424	9628	10559	31080	115808
6.545	143853	157596	443489	929069	9.438	9248	11519	32870	121218
6.55	132994	154366	427167	948430	9.451	8939	10924	32170	121297
6.554	141087	140323	480067	879181	9.464	8511	10811	32687	115580
6.559	120399	137857	483022	853175	9.477	8903	10957	32794	117344
6.563	118161	134441	494670	858575	9.491	8800	12012	33680	119891
6.568	110356	141666	537557	827200	9.504	9272	11374	32035	122715
6.572	115487	138832	511164	814956	9.517	8930	11032	33817	118568
6.577	116547	149444	549160	809268	9.53	8406	10870	33646	115261
6.581	107112	131127	495955	832392	9.544	8344	11031	32147	111239
6.586	113093	126943	556294	837080	9.557	8767	11757	32383	109400
6.59	108570	109333	523650	853869	9.57	8194	11333	30826	104410
6.595	113623	130711	474160	894069	9.583	7848	11029	32627	103916
6.599	120615	131669	489609	929014	9.597	7897	12231	30676	109193
6.604	100777	120052	442365	921623	9.61	8349	11251	34709	115218
6.608	106213	99975	459923	899099	9.623	8190	11281	33388	125568
6.613	89218	116180	405628	906587	9.636	8520	11964	33714	137922
6.617	101297	111398	412053	926169	9.649	8866	11244	32906	140852
6.622	111002	102784	409691	842086	9.663	7862	10858	34522	134646
6.626	137406	103459	376511	843858	9.676	7692	10558	32642	136453
6.631	113717	116856	355469	804947	9.689	7094	11044	34851	140807
6.635	135717	103539	327160	812155	9.702	7724	10645	38055	155630
6.64	125619	92734	308948	736241	9.716	8007	11753	40126	160357
6.644	138532	110228	284710	710674	9.729	8207	11247	41112	160211
6.649	136081	104123	307152	667901	9.742	8418	11248	41683	147878
6.653	143068	122406	278849	616275	9.755	8240	9991	44084	149195
6.658	127577	121169	265144	582446	9.769	8137	10474	45983	260687
6.662	131481	136923	277699	513337	9.782	8233	10884	49067	310236
6.667	119162	136937	361809	484593	9.795	7330	10653	101783	298551
6.671	131342	128985	350176	445879	9.808	7185	10954	97554	491931
6.676	119328	141675	352805	442331	9.822	7412	10536	65347	854750
6.68	108854	150199	411856	419965	9.835	7676	10542	61143	1443565
6.685	111782	152424	425618	410651	9.848	7843	10501	61952	2240234
6.689	108696	143957	463035	409903	9.861	8365	10613	63257	2821091
6.694	103377	138540	466962	411614	9.875	7322	11600	60250	2818485
6.698	95594	122504	449480	411560	9.888	7816	12178	60641	1957432
6.703	95535	123525	468526	446688	9.901	7743	10947	107718	1342959
6.707	81995	115468	469361	462179	9.914	7407	12052	231114	1088427
6.712	97360	107097	474088	468727	9.928	7521	11753	250747	907098
6.716	101812	103192	417708	527334	9.941	7443	12718	259868	779567
6.721	87089	100347	407656	552936	9.954	7181	12876	251550	681388
6.725	89528	113549	380686	595908	9.967	7271	14280	244436	619915
6.73	88689	105538	359886	670845	9.981	7499	14231	219677	579988
6.734	79341	91191	349207	683436	9.994	7171	14134	194763	554513
6.739	96615	89857	314489	687383	10.007	6373	14366	165108	550062
6.743	100244	87975	265565	708132	10.02	7683	15254	148284	529937
6.748	88085	79703	279109	731735	10.034	7360	14491	129158	545678
6.752	95400	84851	256064	691928	10.047	7463	14823	114004	559950
6.757	108181	90640	248767	710764	10.06	7040	18482	98532	581095
6.761	97915	87943	235292	708802	10.073	7379	23302	129496	564096
6.766	123386	79245	223576	658174	10.087	7238	28499	140533	570504
6.77	123908	83280	215253	658558	10.1	7564	29951	142855	565035
6.775	148499	83077	208061	635321	10.113	7257	30505	139628	588272
6.779	156516	85028	191654	604152	10.126	7045	42922	146286	572054
6.784	172143	102590	183557	562988	10.139	7347	46161	142062	570004
6.788	204347	83690	171924	558260	10.153	6468	43950	156978	549174
6.793	186469	98577	168147	510803	10.166	7380	43844	195558	525252
6.797	205489	114010	161858	510358	10.179	7065	43016	245540	529657
6.802	213056	124678	171554	454587	10.192	7158	38058	299018	533434
6.806	216632	124107	148485	435085	10.206	6995	35918	355309	548906
6.811	219151	138425	150654	341353	10.219	7771	33881	365016	611567
6.815	223165	139617	189389	346785	10.232	7156	30681	416945	748001
6.82	207529	180386	195930	335595	10.245	7333	28632	522303	878351
6.824	211407	191411	216669	331991	10.259	7640	29171	637201	936288
6.829	188802	188674	228720	324988	10.272	7893	27812	721374	871082
6.833	186931	222682	261513	308342	10.285	8263	27781	774735	899314
6.838	176120	192450	313899	328953	10.298	8403	24930	780199	1026045
6.842	175019	194349	344488	335557	10.312	9688	25717	803851	1183088
6.847	183179	192224	381977	369220	10.325	9146	23903	925804	1314246
6.851	177477	208106	427362	412173	10.338	10631	23709	1122999	1282550
6.856	179839	181960	504093	394795	10.351	11822	257412	1245497	1154685
6.86	159624	192617	553847	411230	10.365	11497	323863	1195721	1052657
6.865	167939	197956	594869	468574	10.378	12019	364588	1107322	975120
6.869	179959	178609	565881	464429	10.391	11609	388564	1028496	925698
6.873	182779	155086	616429	512726	10.404	11419	421845	928760	951945
6.878	180892	159979	594950	526880	10.418	10759	460768	879396	990723
6.883	179881	185535	577418	491060	10.431	11004	488702	827368	972075
6.887	186103	167466	564155	546852	10.444	10262	470097	833166	933744
6.891	193419	170177	522642	505372	10.457	9154	471523	833674	855973
6.896	192972	194078	533534	541465	10.471	8574	465454	844421	812521
6.9	190129	188978	513265	540985	10.484	9312	453089	828861	899342
6.905	170970	188948	499972	606931	10.497	9094	471334	1010219	1378435
6.909	196032	198158	542369	601201	10.51	9133	554439	1616952	2142398
6.914	163459	218228	565068	620964	10.524	11630	1151373	2511750	2880079
6.918	165562	215094	631714	651499	10.537	157300	2153312	3428079	3732486
6.923	149242	220780	696889	638013	10.55	2948868	3174079	4424786	4355249
6.927	152842	209598	812305	750778	10.563	4493054	4052802	5113900	5150527
6.932	150355	196000	788758	758966	10.577	5608949	4837030	6008395	5825442
6.936	132063	183673	871848	777150	10.59	6575188	5589073	6575168	6537174
6.941	138399	175054	872102	819989	10.603	7366364	6308640	7510238	7109581
6.945	124542	176942	959193	843072	10.616	8073362	6995230	8176114	7736185
6.95	123164	163851	962923	916185	10.629	5484150	7632968	8839777	8375749
6.954	116520	167169	823522	910178	10.643	1752802	8291654	9454618	8973564
6.959	108513	150371	845197	938437	10.656	1383526	7801600	1.02E+07	9557870
6.963	104857	143512	786049	902378	10.669	1242175	1884404	1.07E+07	9474190
6.968	122951	149424	750431	937699	10.682	1113832	1214809	4381249	1484186
6.972	89259	110942	739172	968314	10.696	1052850	1068175	1232809	791132
6.977	91589	111627	661594	942713	10.709	965776	941227	1027919	651586
6.981	88061	128508	618282	970273	10.722	913291	864217	939040	590891
6.986	100975	112092	581179	971959	10.735	873189	833983	848793	526879
6.99	101377	113561	569907	916172	10.749	827489	776701	787004	489606
6.995	102031	105052	542824	904088	10.762	792647	727016	733303	460601
6.999	85392	110483	515117	893162	10.775	732370	684571	676114	437039
7.004	88005	98859	467389	814587	10.788	696855	649276	636321	407699
7.008	99936	101226	445046	751003	10.802	660939	622658	597064	396374
7.013	103536	83477	418375	786631	10.815	650005	593630	574251	355571
7.017	117928	93704	383608	740018	10.828	620713	566391	537765	340520
7.022	106169	97484	348812	685015	10.841	599450	536168	507560	331109
7.026	124555	94328	347751	640265	10.855	577692	498002	489387	311619
7.031	122962	100253	320289	646286	10.868	555458	486891	470431	300089
7.035	123644	91166	286870	587468	10.881	536551	473972	450667	291519
7.04	123551	100998	290224	516339	10.894	511886	446717	426972	273172
7.044	127704	103732	287882	464041	10.908	502686	434579	429376	260027
7.049	124795	107435	275984	480508	10.921	483806	413095	391107	256567
7.053	125385	104754	267839	426721	10.934	472922	398756	382296	239661
7.058	132085	121782	246345	420449	10.947	457881	398373	363079	219917
7.062	111533	125228	262656	380656	10.961	450573	376234	351460	216030
7.067	122797	124331	296483	355808	10.974	431119	363722	327145	206007
7.071	100430	120107	295078	386985	10.987	417160	358844	329189	196800
7.076	105610	128567	286557	369578	11	409756	348916	312634	179959
7.08	96927	130153	333115	389870	11.014	403342	335427	305493	180736
7.085	94953	112642	331701	386399	11.027	387988	333153	297939	170020
7.089	88342	112816	332175	377767	11.04	383459	316706	282301	162931
7.094	87681	122691	322124	407548	11.053	376777	316105	278917	158718
7.098	85007	105449	333742	418818	11.067	356560	307454	267133	152422
7.103	104836	97434	321890	412464	11.08	350655	296444	253250	153494
7.107	87368	99238	307597	430029	11.093	340443	297967	246942	150046
7.112	87287	85541	297401	411195	11.106	342026	282951	238041	149682
7.116	78042	112369	284529	420254	11.119	340011	277239	229025	143528
7.121	89407	82839	265762	438835	11.133	327167	268665	221948	143354
7.125	92526	85755	245869	456538	11.146	315295	259527	214663	138105
7.13	91573	80491	235739	450654	11.159	308228	250565	205271	137787
7.134	82418	97060	217595	451550	11.172	304056	246616	206276	131979
7.139	98545	78187	194695	475573	11.186	300319	241044	194882	129587
7.143	104045	85118	208128	455095	11.199	302280	228408	196379	125015
7.148	118480	80275	192508	471799	11.212	284869	232752	184965	125670
7.152	150627	92588	195373	479750	11.225	285607	221344	187143	128754
7.157	147231	85858	177758	474111	11.239	284935	216678	177332	125123
7.161	140913	91420	177122	410005	11.252	272173	207768	171669	122948
7.166	158036	86303	175813	400914	11.265	264652	202434	166311	114707
7.17	177075	111678	208602	352276	11.278	271342	201163	199532	117866
7.175	183930	114520	163499	345914	11.292	260309	193824	159951	122594
7.179	189204	125884	161751	315121	11.305	258899	185394	154472	126316
7.184	185097	133525	188565	309886	11.318	255831	185397	155260	130921
7.188	201375	145712	186882	299283	11.331	252618	176840	150435	134462
7.193	220521	158506	197785	278028	11.345	252921	164351	96392	130727
7.197	241102	159094	191155	297341	11.358	237085	165130	138451	128559
7.202	255596	171341	230093	304354	11.371	237407	159460	137362	125981
7.206	278263	153455	258767	291230	11.384	236918	157554	135174	129174
7.211	293889	176346	243541	317251	11.398	235043	153448	131749	119323
7.215	328551	171351	258798	353220	11.411	229894	150523	131486	115010
7.22	333724	202929	277281	370271	11.424	224633	149072	129804	106474
7.224	327989	237322	273243	422083	11.437	221981	145677	125740	109944
7.229	314457	252708	309996	493647	11.451	218060	136256	125073	103236
7.233	295674	286522	359487	560396	11.464	214699	133157	121942	100157
7.238	300007	296996	394180	659722	11.477	212956	134788	116847	96693
7.242	279637	332052	478141	744369	11.49	203787	131008	115521	95891
7.247	248223	330627	615102	842383	11.504	207843	130074	115406	88674
7.251	233605	334609	796916	957135	11.517	195397	122123	114193	89520
7.256	226015	345817	962673	982497	11.53	199878	119652	112866	88542
7.26	236244	348388	1123985	1122616	11.543	197095	121599	110594	87728
7.265	253261	325131	1244596	1127072	11.556	192733	119312	109562	95312
7.269	316773	303120	1411910	1193208	11.57	187865	116477	104858	101239
7.274	431777	293528	1432473	1206288	11.583	186408	113648	109043	105759
7.278	686730	271665	1459829	1257903	11.596	192129	114255	106886	109122
7.283	1057653	244972	1452894	1215856	11.609	181834	112068	104103	116185
7.287	1491859	247452	1378892	1288905	11.623	180214	106498	102226	110642
7.292	2165359	249279	1282855	1330418	11.636	181240	106894	100857	114148
7.296	3007641	277157	1176788	1359925	11.649	179298	104477	97761	109007
7.301	3790983	368916	1119339	1390920	11.662	169440	104932	98840	108418
7.305	4404168	570675	1010889	1508112	11.676	175022	100018	97119	104723
7.31	4972042	889828	929001	1760399	11.689	172552	102052	94959	107848
7.314	5319440	1398560	913588	2036946	11.702	170600	98096	95246	106046
7.319	5333985	1947734	988808	2504841	11.715	168523	96876	91228	96569
7.323	5241971	2715183	1181465	3154619	11.729	163104	95959	91111	101481
7.328	4998090	3580207	1772395	4124195	11.742	169619	92745	90146	100235
7.332	4517937	4324494	2711065	5437702	11.755	156142	94461	92337	101550
7.337	4138809	4959177	4152012	6552238	11.768	159215	89280	89638	97500
7.341	3740997	5708648	6197082	7709534	11.782	158743	89883	88398	94768
7.345	3320065	5903599	8330499	8777205	11.795	156273	88016	86638	93681
7.35	2899110	5858611	1.06E+07	1.01E+07	11.808	152939	85017	86070	88490
7.354	2480583	5582298	1.26E+07	1.07E+07	11.821	154055	85132	85302	88408
7.359	2202749	5115697	1.42E+07	1.12E+07	11.835	148727	82574	83094	85466
7.363	1937027	4518468	1.55E+07	1.18E+07	11.848	151412	82665	83873	85223
7.368	1675283	4015456	1.60E+07	1.21E+07	11.861	146334	82675	83495	84944
7.372	1433329	3577615	1.64E+07	1.21E+07	11.874	146915	78601	79328	81930
7.377	1351762	2973909	1.61E+07	1.20E+07	11.888	145656	80019	79108	86360
7.381	1080445	2692820	1.57E+07	1.21E+07	11.901	141222	81445	78486	95662
7.386	958782	2295172	1.49E+07	1.16E+07	11.914	141161	77260	80586	108470
7.39	879941	2052268	1.38E+07	1.15E+07	11.927	140588	77887	76852	114572
7.395	783749	1776181	1.31E+07	1.12E+07	11.941	139639	74139	74949	119493
7.399	725043	1616705	1.20E+07	1.11E+07	11.954	139111	74292	75431	124327
7.404	626466	1413524	1.09E+07	1.05E+07	11.967	129961	73618	70411	133038
7.408	533121	1266585	9819944	9851847	11.98	134407	72298	73364	150390
7.413	447911	1107665	8713758	9337344	11.994	134005	70666	70432	235089
7.417	405608	977593	7759681	8556702	12.007	127363	70639	70702	247980
7.422	360693	877794	6767039	7905152	12.02	126755	71243	69245	250948
7.426	312834	786684	6097715	7001286	12.033	126763	68034	69797	248706
7.431	280502	618503	5398064	6282641	12.046	128301	69059	68326	248581
7.435	268454	579044	4747049	5647261	12.06	125148	67130	67212	245034
7.44	264667	493565	4184446	4840795	12.073	125585	67623	66462	236290
7.444	230653	453402	3661739	4016660	12.086	121538	67280	66214	240682
7.449	250281	364840	3305249	3239157	12.099	121779	65635	64792	243764
7.453	223211	328272	2974688	2577734	12.113	117097	65352	65280	274140
7.458	214301	308844	2651624	2063280	12.126	118245	66077	62046	305282
7.462	173011	285585	2304889	1683673	12.139	117260	65506	62556	301632
7.467	179013	251907	1978518	1348066	12.152	114926	62645	63651	271486
7.471	200868	247717	1763128	1135584	12.166	115017	63210	62173	239055
7.476	180622	230574	1572996	964341	12.179	110266	63578	62243	218169
7.48	165125	241232	1321687	927015	12.192	108751	59799	60673	197206
7.485	159024	220243	1177329	883339	12.205	107722	59973	62135	184019
7.489	171148	224526	1080743	787518	12.219	107820	60354	59185	177848
7.494	155947	208925	980754	714781	12.232	108368	59361	60024	180322
7.498	163312	196985	951574	773469	12.245	108040	59077	60180	294452
7.503	158470	191605	854938	734910	12.258	104395	56555	57128	446596
7.507	181307	179568	851647	696294	12.272	103348	55872	59553	453957
7.512	178742	187039	851645	678634	12.285	104799	53513	60942	448180
7.516	159187	154623	808756	683076	12.298	104853	54398	60284	404434
7.521	165443	157599	786104	649757	12.311	102444	54710	59322	378974
7.525	151705	181571	801934	690672	12.325	100320	52545	63112	347318
7.53	181356	170565	705645	728284	12.338	98833	54687	59690	334375
7.534	154453	184876	698303	702710	12.351	97989	51992	58444	311834
7.539	150558	171398	673465	700115	12.364	97806	49840	60525	295361
7.543	163294	157791	680491	718820	12.378	96814	51534	59330	307416
7.548	163910	159603	648235	713010	12.391	97801	47867	58283	334786
7.552	155901	180412	658603	674248	12.404	95536	49443	59892	376874
7.557	175861	161968	640273	694458	12.417	95246	50502	59930	375056
7.561	151818	175935	627813	655474	12.431	94522	48377	59133	331705
7.566	156462	175637	634347	695517	12.444	92447	47013	60327	303699
7.57	149509	161059	618204	677126	12.457	93592	48499	61837	272161
7.575	146021	174562	598378	681865	12.47	92097	48669	59987	260874
7.579	151603	156686	624445	648223	12.484	89628	47238	59381	235191
7.584	145883	154983	641487	663599	12.497	93414	47065	59091	221241
7.588	139864	179588	653045	672972	12.51	90000	47136	61682	217975
7.593	140354	164552	677495	618871	12.523	88007	46160	58017	206601
7.597	134222	157586	636094	619294	12.536	90199	46676	57813	193377
7.602	124637	166239	673283	624062	12.55	86993	45878	60539	191045
7.606	124223	148342	675850	602279	12.563	85351	44154	60517	181107
7.611	102155	164301	621608	607462	12.576	83724	45725	63441	171517
7.615	102290	163923	664081	642852	12.589	84682	46296	64066	173261
7.62	90516	144894	638382	635924	12.603	86333	43793	66424	190438
7.624	95960	136330	662056	645969	12.616	82890	45744	64083	842910
7.629	98150	137322	626221	612484	12.629	85060	46918	64791	1423395
7.633	95323	126604	569692	577572	12.642	83274	45221	63778	1732348
7.638	83564	124484	612717	603986	12.656	84651	45358	62845	1484838
7.642	77259	104541	580116	550011	12.669	83488	43481	63483	953982
7.647	74389	101510	564156	557260	12.682	84288	44579	61833	668705
7.651	65392	99777	521233	550321	12.695	83050	44969	58227	530191
7.656	75865	87753	487042	547002	12.709	79772	43663	57489	461580
7.66	71896	86523	436001	507232	12.722	81746	44870	57710	421786
7.665	69584	79358	407300	506399	12.735	81862	42939	54720	386727
7.669	64464	80377	366050	486202	12.748	80383	44212	55802	361294
7.674	63525	68523	331429	478420	12.762	80849	42251	54170	334481
7.678	66674	69710	322651	472568	12.775	78817	42027	54313	320881
7.683	78226	70797	256108	427202	12.788	80935	42049	52879	301977
7.687	73537	69560	239205	448234	12.801	78037	43696	49978	295189
7.692	72463	64735	215029	411369	12.815	77478	40072	52173	288603
7.696	66467	73088	237756	369734	12.828	78583	43760	53266	279278
7.701	63954	60619	205790	333435	12.841	76696	42701	49995	273195
7.705	81611	62387	175881	332945	12.854	75066	39446	49793	261192
7.71	74923	66643	191826	304038	12.868	76585	40932	47800	249858
7.714	74031	60244	190003	291799	12.881	75977	39791	46870	237049
7.719	84241	56522	177285	288902	12.894	74544	39985	46713	235043
7.723	84404	58937	177205	276614	12.907	74351	39816	47599	224033
7.728	100427	61992	168169	276761	12.921	73622	38579	47232	220503
7.732	152070	70134	158825	291117	12.934	72321	40023	49538	219119
7.737	159064	71358	161103	306313	12.947	73416	40609	46502	219620
7.741	210478	75128	159118	297909	12.96	71439	39423	50648	232662
7.746	257068	75679	157246	319067	12.974	71659	38744	49761	232919
7.75	342418	75437	160209	331453	12.987	71061	37555	51799	242400
7.755	289900	100751	158242	350022	13	71154	36458	86399	240955
7.759	343443	119645	175637	372518	13.013	70005	37296	98065	244993
7.764	354645	151422	183088	417024	13.026	69855	36387	102987	249716
7.768	311821	196360	202667	493085	13.04	69388	36600	106310	246117
7.773	312111	246535	250988	532695	13.053	67001	37018	110721	240290
7.777	286470	289850	241330	657017	13.066	65997	34491	114618	223260
7.782	287222	343721	347665	728520	13.079	67623	36324	118616	210343
7.786	292332	383733	439433	776428	13.093	66143	36497	122266	204259
7.791	304486	398889	606249	905348	13.106	65182	34299	123395	198504
7.795	330876	373768	791287	960932	13.119	65327	36074	129346	195062
7.799	389992	365889	1042412	1048832	13.132	61227	33768	128973	200469
7.804	475294	360941	1294977	1166477	13.146	64456	33436	129551	207257
7.808	616722	316231	1536948	1255624	13.159	63702	33934	127324	214494
7.813	712861	332064	1687053	1312337	13.172	61527	35362	126988	206629
7.817	769929	335102	1760577	1429934	13.185	60946	33939	126581	207081
7.822	792757	375263	1761512	1559406	13.199	61608	31650	123694	220237
7.826	817030	495600	1675165	1693450	13.212	60156	33516	122109	291595
7.831	797201	592348	1608325	1876083	13.225	59738	33556	122262	464522
7.835	715238	750591	1620556	2121147	13.238	57990	32774	135664	681941
7.84	633869	848447	1755483	2474727	13.252	61428	31519	184181	797788
7.844	553123	964832	1975098	2935585	13.265	58799	29559	255953	689101
7.849	514280	1107215	2422172	3526773	13.278	58127	30522	283749	440036
7.853	434121	1071547	3197545	4062802	13.291	57211	30059	264886	279071
7.858	371412	1050040	4187598	4609912	13.305	54828	31222	227699	205232
7.862	325428	997953	5302947	5066818	13.318	58353	31817	201649	176466
7.867	278114	888923	6040544	5645968	13.331	56219	31903	176194	158882
7.871	250782	802059	6681587	5848709	13.344	56136	31330	157895	153627
7.876	233439	702260	7077987	6082193	13.358	56872	31427	148099	152846
7.88	215490	613226	7102387	6207361	13.371	56166	32719	130846	164944
7.885	194204	493999	6895026	6295992	13.384	53605	34025	123095	589634
7.889	174635	475838	6426447	6402286	13.397	51105	33600	111869	673089
7.894	177706	396447	5774891	6549114	13.411	53949	35592	105884	711221
7.898	155319	344580	5031536	6639835	13.424	54400	44258	98965	707550
7.903	150012	299733	4657877	6663703	13.437	51750	58172	97685	747701
7.907	156989	276982	3941501	6594739	13.45	54426	65423	94786	751782
7.912	155378	249357	3398126	6267670	13.463	51418	68531	92913	762036
7.916	194770	215627	2902525	6175081	13.477	51329	67868	91745	723006
7.921	199359	192113	2463460	5780127	13.49	51615	63904	91427	690502
7.925	219722	185194	2100083	5245670	13.503	50940	65994	92874	656656
7.93	255196	175274	1740283	4758312	13.516	51126	62004	94145	614981
7.934	253184	175140	1530346	3985403	13.53	49117	61744	90394	608060
7.939	267296	182643	1323617	3353822	13.543	47045	58748	93614	584248
7.943	264259	190906	1152384	2654926	13.556	50272	54232	94920	552301
7.948	267490	209307	1016643	2100375	13.569	49416	54474	101692	541100
7.952	223291	237154	947973	1765276	13.583	49310	51674	102129	499119
7.957	215447	249713	862560	1540706	13.596	47159	49685	106584	483365
7.961	195957	257341	882505	1576158	13.609	48550	49273	102557	480100
7.966	192255	266198	892565	1599208	13.622	46028	48240	102947	485141
7.97	174032	300125	994020	1798450	13.636	47629	47183	98979	485853
7.975	156544	279829	1045917	1896658	13.649	46913	46582	92291	460140
7.979	162994	255574	1194950	2057499	13.662	47738	45593	92967	462915
7.984	145761	242590	1295079	1963852	13.675	46364	45518	89373	442547
7.988	135002	267833	1387914	1799439	13.689	47037	46117	87549	431498
7.993	114873	212749	1458919	1528248	13.702	45719	46492	88139	453144
7.997	117586	219766	1448778	1413485	13.715	46151	46649	92473	493215
8.002	102512	191263	1374962	1243227	13.728	46381	47226	91987	523213
8.006	115026	158044	1298851	1154937	13.742	45909	47273	99623	518107
8.011	100614	151995	1190151	1137237	13.755	48382	45382	104016	474224
8.015	94947	151925	1131388	1066771	13.768	45401	44145	117558	439010
8.02	93693	131420	1023276	1021571	13.781	45704	43466	134333	414175
8.024	78628	136750	852048	973978	13.795	44014	42032	148790	454623
8.029	85230	105815	787354	870016	13.808	45945	39185	157961	602418
8.033	78682	111457	677193	848163	13.821	43949	41737	178271	842132
8.038	65805	95442	589292	764210	13.834	44303	40109	262394	1106941
8.042	80353	104802	548763	702681	13.848	45227	38760	374144	1249511
8.047	69288	93547	459510	634567	13.861	43573	38280	404921	997487
8.051	71383	104330	390972	573377	13.874	43600	37012	344138	569946
8.056	70747	80353	373492	528546	13.887	43658	37719	281505	369128
8.06	65160	89437	354040	473127	13.901	42690	37946	228503	303041
8.065	80825	82282	305469	396224	13.914	43902	35503	198307	286247
8.069	78737	84857	302770	380189	13.927	43091	35902	176372	280107
8.074	93994	79555	266928	344628	13.94	42137	37835	158043	261477
8.078	117230	67755	234407	335447	13.953	43118	40516	145628	251212
8.083	121058	72602	247700	294180	13.967	43705	47422	137804	238552
8.087	146622	73298	210471	283164	13.98	43600	63150	127035	237385
8.092	181061	78391	195491	256497	13.993	40345	76376	120729	234864
8.096	190507	73045	168193	262959	14.006	42194	84160	112717	249107
8.101	173559	84861	160799	274617	14.02	39945	87174	105815	303627
8.105	181369	103926	166034	286239	14.033	39337	84751	100881	418294
8.11	160793	123773	157726	281638	14.046	40124	81648	104621	602320
8.114	157195	153185	160770	279710	14.059	40404	80219	126118	750503
8.119	143936	154385	162250	321293	14.073	40218	75975	182502	693960
8.123	126167	180760	186182	323149	14.086	39049	74414	208926	519693
8.128	123424	174653	247745	383010	14.099	40989	72079	214344	438589
8.132	114529	161223	281134	420367	14.112	38971	69322	192655	450678
8.137	111406	183217	320773	434464	14.126	38379	68529	164431	436593
8.141	113610	178997	384594	480021	14.139	39509	68323	145188	350192
8.146	111338	157341	465726	503498	14.152	40005	66809	126958	275349
8.15	101556	154240	477279	531044	14.165	40840	63570	114942	222277
8.155	91187	139919	485419	561748	14.179	37129	63446	102642	196761
8.159	103487	130198	514133	552818	14.192	38463	62817	94713	171981
8.164	103278	134994	493378	647122	14.205	37759	62196	90647	167594
8.168	93585	131236	500547	627318	14.218	41068	63574	86823	162101
8.173	89648	121187	479961	626856	14.232	37962	64108	82374	287450
8.177	100275	103294	459122	655057	14.245	35090	67278	83302	389907
8.182	103696	108214	429487	650610	14.258	37197	65034	85779	388609
8.186	101106	103088	432275	698973	14.271	37612	63309	85288	383720
8.191	89234	104406	402615	701501	14.285	37780	62591	86620	376158
8.195	85639	104120	369089	646442	14.298	36431	59286	83958	361870
8.2	87872	95889	354253	654860	14.311	36403	58384	80476	363593
8.204	82106	100512	323909	625883	14.324	33754	58018	77190	350779
8.209	75676	88548	317937	551343	14.338	37249	56735	74112	343326
8.213	73219	86484	302158	521540	14.351	36459	52558	71876	326114
8.218	70200	103724	313168	514139	14.364	34852	52220	70298	308528
8.222	77042	87091	282954	490301	14.377	35076	51655	68119	305552
8.227	58774	77140	280288	492814	14.391	35682	49473	67266	292648
8.231	79228	77965	276925	467532	14.404	35029	49514	65743	292715
8.236	77852	72964	263173	423253	14.417	34343	47212	61534	288250
8.24	81386	74200	254821	408537	14.43	36683	45230	61831	275116
8.245	70767	65766	241460	367642	14.443	35048	45412	58767	275378
8.249	83229	68646	231265	342759	14.457	35683	43524	59906	260349
8.253	82845	72482	233773	333586	14.47	34492	41916	57458	246876
8.258	82244	75841	200872	327301	14.483	33720	40420	54247	238717
8.262	80497	66147	195315	363020	14.496	33885	38805	55719	223442
8.267	89760	59759	184013	329187	14.51	33826	39650	53030	216781
8.271	82153	66702	179125	332127	14.523	34809	37507	54718	217725
8.276	86676	73853	174990	335650	14.536	31965	35718	53987	213476
8.28	82924	67848	158260	367641	14.549	35779	35137	58111	212600
8.285	75473	82286	169381	362726	14.563	34587	34082	59304	208906
8.289	87430	91181	184731	375216	14.576	34873	33917	56522	204711
8.294	90625	90497	192753	405160	14.589	34481	34677	58521	206693
8.298	96078	89807	236931	401697	14.602	33905	33714	56664	210796
8.303	104342	74784	252686	436724	14.616	31929	32356	53503	221730
8.307	106329	82484	295060	452174	14.629	34511	31746	54081	217527
8.312	121762	93468	312927	449326	14.642	34436	32072	52419	220636
8.316	139115	93770	345295	460771	14.655	35639	32216	53243	212271
8.321	187156	111403	352837	521637	14.669	34952	30386	50779	212019
8.325	299227	90124	377985	493517	14.682	36564	30680	50612	204629
8.33	478591	106479	369536	522136	14.695	35334	31541	51150	239715
8.334	734702	87175	379306	595505	14.708	34602	29911	53629	373987
8.339	1107274	95806	369623	587280	14.722	32762	27961	54995	559067
8.343	1502230	115623	381339	623460	14.735	35758	29047	53522	656011
8.348	1900898	148965	353722	716043	14.748	35922	28375	55604	559399
8.352	2422262	185972	373146	825183	14.761	36188	28278	58226	421679
8.357	2860437	305777	379054	920478	14.775	37100	27989	60448	318355
8.361	3110876	508907	392032	1077461	14.788	35093	27331	59025	256334
8.366	3176787	751418	392405	1380755	14.801	34675	28795	60245	220113
8.37	2835715	1144936	424124	1738440	14.814	35223	27982	64299	193069
8.375	2782370	1593867	535314	2504670	14.828	35782	28289	71273	180171
8.379	2379416	2214832	719730	3206044	14.841	37714	25861	96796	172123
8.384	2017505	2739373	1052168	3812248	14.854	34611	28322	110522	164244
8.388	1739925	3097053	1813073	4340596	14.867	36994	26942	113527	151071
8.393	1366613	3383657	3027232	5258074	14.88	33681	27054	111311	149871
8.397	1132274	3427527	4653867	5805093	14.894	35751	27750	105571	142038
8.402	915256	3302249	6517842	6305977	14.907	34222	27828	106450	155078
8.406	714921	3053429	8370353	6729350	14.92	35312	26697	100305	213791
8.411	607743	2640636	9994771	6997591	14.933	34527	26631	100953	314521
8.415	520299	2270372	1.13E+07	7339136	14.947	34542	27318	93845	364285
8.42	387433	1882908	1.24E+07	7550914	14.96	35593	26740	90713	326891
8.424	334660	1548182	1.28E+07	7554567	14.973	34925	26087	89242	266834
8.429	286495	1284819	1.27E+07	7485385	14.986	34872	27472	81155	208899
8.433	259201	1047476	1.23E+07	7283688	15	34132	26708	79948	175260
8.438	189615	840569	1.11E+07	7164150	15.013	33655	26540	79416	152284
8.442	183603	717669	9906704	6828327	15.026	34405	27063	80260	135681
8.447	167772	588267	8331388	6145167	15.039	33248	25005	86489	127389
8.451	151287	473731	7091023	5517162	15.053	33901	26286	93088	122273
8.456	155459	409370	5873193	4759659	15.066	34195	24581	89890	113036
8.46	118125	346445	4804778	3989779	15.079	34032	24369	89900	109870
8.465	123484	287695	3973176	3344162	15.092	33564	24779	87163	109317
8.469	107810	255105	3196130	2659197	15.106	35154	24982	85042	107849
8.474	111701	210356	2590433	2080775	15.119	30955	24758	82711	108187
8.478	92218	175567	2070494	1514248	15.132	33576	24823	81813	109972
8.483	93259	172830	1637627	1144738	15.145	32546	25654	76368	108577
8.487	88131	154679	1294121	934875	15.159	34412	24574	73760	109531
8.492	90166	141690	1113018	725309	15.172	31805	25747	70474	111154
8.496	86918	144262	948546	634297	15.185	31884	24445	68858	114126
8.501	83531	116854	784409	589626	15.198	33777	24530	65516	116530
8.505	83557	101002	681506	544978	15.212	34514	24351	64421	119028
8.51	76815	103813	631577	501730	15.225	32476	25800	64490	119085
8.514	68191	99794	552054	482912	15.238	32351	25113	62667	115809
8.519	76739	101949	484940	461438	15.251	31697	25033	60284	113504
8.523	64599	95969	451305	468492	15.265	33158	25279	61462	110249
8.528	62524	91167	398978	433812	15.278	32894	24286	60648	104257
8.532	67872	95913	397408	438233	15.291	33764	24677	59140	98475
8.537	60197	82095	384928	445768	15.304	33420	24740	58436	98907
8.541	62858	91061	370778	392801	15.318	34154	25074	56451	95259
8.546	49933	86713	358173	410843	15.331	32891	28050	55220	95442
8.55	51665	81088	311460	440693	15.344	35567	27366	54397	93210
8.555	63769	58246	312759	407796	15.357	34541	28198	54538	90047
8.559	63157	78037	268863	423883	15.37	33276	28229	52808	88429
8.564	64073	59806	248798	402204	15.384	34005	27459	51644	89178
8.568	60837	62600	255486	381335	15.397	33431	28711	56947	84668
8.573	66047	56048	204739	386469	15.41	32669	29263	54706	83049
8.577	66692	64429	192883	379369	15.423	31874	29581	51978	83941
8.582	64407	57046	179042	339507	15.437	31486	30941	54795	87581
8.586	67953	54698	186065	347087	15.45	32767	30182	55837	86644
8.591	61815	54765	145500	322104	15.463	33466	30668	54571	84214
8.595	58478	53175	145018	284156	15.476	31718	30499	56671	86072
8.6	55675	67591	136762	298459	15.49	32429	31577	53779	90471
8.604	54699	60060	136808	280153	15.503	31080	29623	54894	91312
8.609	57762	65993	136309	282984	15.516	32454	31410	54412	93163
8.613	60451	66251	118219	237150	15.529	32249	29984	51794	96600
8.618	59424	61772	132760	256607	15.543	31656	28990	51332	101756
8.622	53438	62773	120091	253271	15.556	30937	28667	51656	105459
8.627	49166	58309	137089	220330	15.569	31581	29179	50513	113753
8.631	65642	57137	143467	238882	15.582	30490	27169	51465	121469
8.636	56620	56772	132106	239720	15.596	30911	28512	49100	121515
8.64	61706	51132	144871	251388	15.609	30203	27638	50876	122807
8.645	70001	50507	137320	243454	15.622	31760	28544	51865	136407
8.649	63405	64359	133060	223246	15.635	31204	27730	53535	145250
8.654	76965	50609	134900	228604	15.649	30123	27776	51913	145720
8.658	67639	49169	125695	244654	15.662	30994	27592	55058	140491
8.663	67478	54388	119948	251126	15.675	28629	27071	52781	140373
8.667	84256	56598	116524	266029	15.688	29281	27475	54503	134136
8.672	88634	63815	127830	241938	15.702	28955	26701	56774	130946
8.676	102221	68472	133971	263301	15.715	28859	26257	57861	129125
8.681	134192	69829	123870	256835	15.728	28804	26532	56913	127598
8.685	201792	83259	137274	278112	15.741	28870	26522	50914	124738
8.69	257839	69428	159194	292172	15.755	29010	26597	54323	123317
8.694	316994	75491	173238	302082	15.768	27564	26057	54828	117775
8.698	408206	81331	173535	305818	15.781	27694	25791	54907	118112
8.703	475720	86830	190595	286815	15.794	27909	25382	55356	113872
8.707	496584	106076	189456	305709	15.808	27815	24921	55135	111724
8.712	542978	115710	206710	318239	15.821	27981	26145	54368	118165
8.716	546517	169289	224601	326432	15.834	28080	25395	54396	129196
8.721	458211	205565	226500	323202	15.847	24674	25760	54668	138810
8.725	414729	283202	228726	359496	15.86	26351	24225	52751	141249
8.73	352374	365168	234805	377622	15.874	26258	24670	53350	139670
8.734	316240	419253	254294	392122	15.887	26692	24100	54848	134254
8.739	251144	459119	243143	431219	15.9	26126	24860	56692	130398
8.743	212581	470412	306929	443281	15.913	26159	24881	54829	127576
8.748	190477	470409	343154	459903	15.927	25296	24773	57008	122914
8.752	167969	433189	438327	459399	15.94	26238	24263	61656	117957
8.757	133018	392234	529217	481995	15.953	24456	25033	68084	111421
8.761	127542	332824	595559	466803	15.966	25422	24064	69128	105266
8.766	125423	285932	656868	466477	15.98	26209	25396	65934	96698
8.77	121551	250380	731698	441640	15.993	25604	24589	65530	95444
8.775	120017	209605	646113	453725	16.006	26782	23348	63939	93087
8.779	113368	183781	666313	457474	16.019	24703	23953	62992	92461
8.784	132865	153878	570060	437351	16.033	25606	24039	64422	91968
8.788	117854	141649	548752	431174	16.046	25148	24536	63141	88152
8.793	128593	138015	446188	458125	16.059	25095	23066	65013	88795
8.797	114901	102517	403225	459884	16.072	24515	25765	62526	84470
8.802	99057	110940	360527	492815	16.086	24564	24182	60478	84924
8.806	114084	127079	328939	494710	16.099	22917	25101	61285	85897
8.811	93649	130292	283975	538253	16.112	24130	25135	60492	93143
8.815	94292	113716	303925	595357	16.125	22779	26711	57441	112256
8.82	89874	138678	321584	637787	16.139	23019	27080	55481	114698
8.824	86190	133148	346016	663698	16.152	23535	26606	56600	116296
8.829	111505	124877	429845	678274	16.165	22116	26822	57861	119724
8.833	114314	108491	498687	743471	16.178	23263	26485	54082	115621
8.838	148477	110627	554694	750496	16.192	21900	26818	55107	116115
8.842	196673	106859	598147	805618	16.205	22137	24747	54333	115091
8.847	275056	107457	651494	875735	16.218	22366	24473	53953	117034
8.851	366541	91901	618202	898297	16.231	22283	24846	55969	110856
8.856	424095	80733	608154	926592	16.245	23509	24145	54565	107982
8.86	493150	99014	562285	1013746	16.258	22600	23549	55907	109120
8.865	553697	129762	522685	1036928	16.271	22467	22484	53472	109127
8.869	576685	177353	472219	1213186	16.284	21954	23368	53133	109249
8.874	526313	212920	412024	1354464	16.297	22642	22894	51741	113086
8.878	451261	298851	385997	1561624	16.311	21673	21511	52766	118898
8.883	405881	401526	373846	1712467	16.324	22016	21989	51008	130975
8.887	350460	540741	427025	1895995	16.337	21753	21774	51056	141784
8.892	280275	608360	581442	2028594	16.35	22166	21551	50129	157822
8.896	240136	700460	843326	2189819	16.364	22305	20549	50538	166525
8.901	187279	694909	1264332	2376701	16.377	20517	19934	48434	169527
8.905	144808	651552	1947069	2543244	16.39	21312	20577	48562	178031
8.91	137148	614068	2735919	2766966	16.403	22537	19864	48642	177622
8.914	123181	541318	3637896	3111728	16.417	20412	19857	48127	180806
8.919	103677	455838	4283106	3277970	16.43	20708	20096	52148	187956
8.923	102479	375245	4673788	3568196	16.443	20100	19888	51409	196999
8.928	101595	288112	4726678	3640637	16.456	20683	19347	51793	203672
8.932	83863	244956	4605510	3824577	16.47	21404	19977	51992	218200
8.937	89796	211233	4329249	3915801	16.483	20084	19379	53592	239916
8.941	85379	156609	3749835	3894780	16.496	21603	19960	56371	255770
8.946	85263	124885	3175326	3934879	16.509	22246	19702	57253	259003
8.95	73061	132180	2581440	3723912	16.523	21429	19446	61374	247892
8.955	72518	108942	1962806	3284800	16.536	18590	18747	66982	251578
8.959	70956	97049	1552239	2928650	16.549	20049	18657	70488	260294
8.964	68558	88495	1183864	2453682	16.562	19753	19506	80559	269258
8.968	72923	83325	912825	1828825	16.576	19778	19222	85020	292031
8.973	77905	88316	700944	1360999	16.589	20025	19099	91935	302539
8.977	76427	94275	563958	1020021	16.602	19490	20353	97408	317293
8.982	61313	78844	499479	776065	16.615	21557	18464	99446	314203
8.986	69543	84718	440723	548767	16.629	20127	19664	108463	319447
8.991	75306	81692	387547	436097	16.642	19801	19276	117661	315379
8.995	69224	73432	337028	390320	16.655	18709	19432	127225	316667
9	75354	80083	332385	346759	16.668	19083	19275	139609	337087
9.004	71027	82866	314018	334670	16.682	19082	19067	149019	355410
9.009	74977	87645	305495	318071	16.695	19133	19550	153133	377032
9.013	72676	74002	290436	318777	16.708	19182	20621	169611	408897
9.018	83335	73588	265002	334785	16.721	17431	17973	172567	438788
9.022	84715	74358	258941	307077	16.735	17951	19363	181643	453542
9.027	75690	79176	211006	301067	16.748	18365	19700	184571	462449
9.031	81837	80574	216830	296507	16.761	19037	20660	180701	480996
9.036	84586	82628	214974	313432	16.774	19353	19446	190555	531765
9.04	75603	81668	214528	306469	16.787	17822	21221	269722	644720
9.045	76028	84289	207273	317308	16.801	19000	24033	465333	826609
9.049	85352	92416	209303	269884	16.814	19432	26419	780569	1057289
9.054	81121	91187	207962	288326	16.827	19449	30520	1145373	1327102
9.058	74818	89394	235441	297822	16.84	19088	93843	1513427	1609177
9.063	74909	83066	224022	299957	16.854	20307	298036	1731729	1878711
9.067	66077	92222	228649	302809	16.867	19008	460783	1483373	2161513
9.072	67946	88571	238666	299445	16.88	18951	503596	753713	2481286
9.076	69335	83281	252503	307750	16.893	19870	446044	370363	2731989
9.081	69236	81977	273898	306310	16.907	19037	382609	248310	2316112
9.085	70337	90827	260046	314967	16.92	19445	308520	194952	566038
9.09	86811	78419	264798	318904	16.933	18397	262219	165652	217801
9.094	71624	88622	271399	344322	16.946	18190	226102	145764	169621
9.099	83711	83583	270450	320791	16.96	18680	197141	130044	157524
9.103	115994	80105	269281	315530	16.973	18270	174746	114478	162214
9.108	163133	73552	259865	351260	16.986	19213	162591	100778	170842
9.112	211911	68393	255304	339211	16.999	19297	147543	91035	182537
9.117	302003	74784	247444	315440	17.013	19328	139275	83297	186708
9.121	413185	69286	240945	310323	17.026	18218	132337	79857	178320
9.126	500353	81123	238526	319612	17.039	19125	126382	70111	173052
9.13	543766	79684	226863	341365	17.052	18025	120260	65457	163026
9.135	599077	96087	206653	327761	17.066	18204	115598	63238	155365
9.139	609514	138417	221740	357175	17.079	18943	109735	58141	145390
9.144	576643	209531	212503	360911	17.092	18846	100500	58651	146360
9.148	530849	257764	190979	417683	17.105	18558	97466	57820	149067
9.152	477805	369556	219376	454264	17.119	17238	94160	56393	158867
9.157	457242	463518	269521	490746	17.132	17711	86598	56204	161139
9.161	447098	538691	309469	576062	17.145	17156	79137	54102	161214
9.166	448320	592840	420046	637256	17.158	17932	75171	55168	157712
9.17	430697	602680	557959	696573	17.172	17603	68794	55091	156911
9.175	426966	608093	772251	795554	17.185	17663	66654	52012	220804
9.179	441599	572932	1044678	899898	17.198	18228	60668	50052	357178
9.184	467273	527110	1355379	1026394	17.211	17592	55110	52774	385598
9.188	481126	460663	1640939	1106434	17.225	16937	53839	53932	378083
9.193	525248	486042	1884536	1149100	17.238	17600	53360	58375	362160
9.197	557027	466606	2016899	1161682	17.251	16069	51391	65947	334166
9.202	623556	437529	2099314	1264997	17.264	16597	49326	64362	315456
9.206	680649	440091	1924000	1338130	17.277	16939	48228	57931	307398
9.211	677249	482136	1857975	1347357	17.291	16621	47650	52609	295036
9.215	683292	459786	1713878	1339972	17.304	17054	45741	53709	319176
9.22	628208	502943	1700521	1433043	17.317	17426	42890	49752	344174
9.224	554799	534658	1727779	1482720	17.33	17723	39859	50198	350438
9.229	491736	552502	1744199	1464074	17.344	16945	38371	53199	349679
9.233	394531	664756	1967339	1564265	17.357	17097	36797	51589	336372
9.238	305602	720300	2044789	1654949	17.37	17117	35985	52403	334673
9.242	264280	802964	2203879	1783379	17.383	18557	33562	53201	341923
9.247	212919	771953	2425358	1851313	17.397	19639	32839	53099	341240
9.251	160590	776174	2593592	1992663	17.41	18709	31253	51591	333654
9.256	126602	668274	2847516	2056847	17.423	18038	31805	51178	323106
9.26	111527	593808	3160629	2170488	17.436	17812	30938	51970	319990
9.265	104858	478750	3561268	2185680	17.45	17944	28449	51865	308398
9.269	100044	367793	3811530	2223550	17.463	17449	27953	56878	295697
9.274	89954	305541	3953401	2227063	17.476	17168	26511	52719	281713
9.278	101933	230312	3775186	2139069	17.489	17654	28433	54416	270017
9.283	113683	177472	3466534	2019186	17.503	17378	27068	55872	258007
9.287	101410	164468	2979407	1926694	17.516	16784	26190	59652	255627
9.292	101626	126107	2422163	1754233	17.529	18104	26723	65528	246305
9.296	105513	134575	1926403	1574424	17.542	17509	26313	66689	237114
9.301	112064	107292	1544505	1295617	17.556	16433	26677	67702	228305
9.305	104394	102341	1191551	1099470	17.569	16609	25239	69179	220937
9.31	97664	116696	916178	915879	17.582	16347	26861	69535	214578
9.314	110113	112052	673808	722479	17.595	15545	26782	72806	216715
9.319	107251	101139	540832	630739	17.609	15713	25672	74426	217052
9.323	119819	111911	452270	503699	17.622	15867	25878	76504	221394
9.328	151787	104213	379297	484955	17.635	16272	28340	76994	223067
9.332	178678	116805	338395	485461	17.648	16611	27285	77616	227983
9.337	197970	98040	300499	519197	17.662	15838	26605	80093	237908
9.341	221946	102856	311437	540525	17.675	16607	25071	81161	295801
9.346	233188	106475	272698	655975	17.688	19050	25347	78662	473575
9.35	220861	92447	282492	732642	17.701	21335	25623	81570	753515
9.355	218528	129692	282672	735803	17.715	22731	26024	94336	1105593
9.359	190939	133496	306135	710635	17.728	23748	24743	178876	1398093
9.364	172672	163639	309289	672984	17.741	23829	23645	308978	1518214
9.368	157808	186717	322084	622703	17.754	23328	24741	363023	1239992
9.373	124355	205266	323180	575132	17.767	25826	23772	353768	731432
9.377	121173	228297	321891	559823	17.781	26211	24740	311560	461411
9.382	107946	234263	380892	575851	17.794	26941	25496	278627	343496
9.386	87133	225565	438059	619268	17.807	27158	24646	230164	300235
9.391	86718	242627	554101	618510	17.82	28054	25039	197377	265934
9.395	81531	213602	733216	641672	17.834	29190	24833	169733	250043
9.4	82436	180178	780704	672252	17.847	29228	23760	150309	230893
9.404	71121	145440	918647	623649	17.86	29170	24296	135350	221064
9.409	69778	134889	948789	625896	17.873	29437	25197	126423	210786
9.413	73890	111893	930285	603846	17.887	30173	25211	114224	202873
9.418	65024	99240	852869	642695	17.9	30838	25872	111340	189810
9.422	72418	86338	773023	600635	17.913	31765	26943	102553	181033
9.427	62772	85673	624517	540856	17.926	30523	33456	94824	177206
9.431	69293	77392	518752	498946	17.94	30985	54989	94532	171910
9.436	73603	68821	446039	455976	17.953	31794	73058	91053	195951
9.44	65081	78333	359109	431120	17.966	31069	73349	89287	233121
9.445	74925	68972	275992	347288	17.979	30465	75221	85432	224915
9.449	63298	65348	247212	294917	17.993	29851	69867	82498	329360
9.454	57760	67451	226061	281234	18.006	29038	68808	80035	659166
9.458	60314	74685	212261	268819	18.019	29813	65847	80418	1088405
9.463	61222	56917	209860	238119	18.032	29805	60615	80738	1453781
9.467	56624	60673	176053	229455	18.046	27240	55756	96530	1820923
9.472	61282	51831	156215	251048	18.059	28538	52307	397825	2100182
9.476	58435	66676	144962	232870	18.072	29014	48977	620095	2303847
9.481	89179	70260	170190	229246	18.085	28050	44517	673515	2242722
9.485	83116	70321	145385	209345	18.099	27920	44804	651056	1754323
9.49	83806	69743	146305	210180	18.112	27759	43948	601731	1245088
9.494	100001	64393	130516	233900	18.125	27444	42409	532393	991001
9.499	113944	71390	133838	204106	18.138	27212	40167	450578	802195
9.503	141501	58471	154234	220603	18.152	26762	41216	393301	675410
9.508	140766	67888	145533	203478	18.165	26709	38267	371046	572079
9.512	170557	75077	142330	234895	18.178	26854	37609	340707	488134
9.517	183786	80438	140656	249209	18.191	27251	33454	324786	430112
9.521	159917	85517	140033	251362	18.204	25257	32372	314061	386063
9.526	174653	86602	159277	260129	18.218	25332	31240	300176	367011
9.53	168269	116439	165859	286308	18.231	25708	31354	279813	344817
9.535	150793	138106	160262	298723	18.244	25188	32531	270624	340077
9.539	117400	146215	179099	287830	18.257	25285	35255	260352	317094
9.544	109480	164882	205495	316710	18.271	26180	111150	243029	310801
9.548	89643	188214	261862	373345	18.284	24674	152462	218516	340685
9.553	88016	182502	305862	377613	18.297	24247	156299	215886	601972
9.557	92970	180740	355611	400893	18.31	24107	150697	506292	992347
9.562	85516	173265	382657	430928	18.324	23075	143958	1095545	1361718
9.566	73134	159229	458255	467297	18.337	24323	138163	1531320	1614981
9.571	80921	127937	557639	468122	18.35	26027	136417	1919522	1918388
9.575	87839	107326	580789	536352	18.363	24340	126773	2237661	2167770
9.58	69868	105005	589146	528759	18.377	25182	122689	2497200	2423590
9.584	70520	82294	552355	517969	18.39	24144	111108	2787751	2616609
9.589	64408	81305	517547	536928	18.403	23511	101189	3046186	2853068
9.593	58934	86478	476810	538133	18.416	24571	97607	3255662	3062338
9.598	63993	96436	434289	528506	18.43	23572	330450	3525353	3293037
9.602	83416	74477	365405	486988	18.443	24048	448641	3735685	3456536
9.606	68434	79066	320902	432715	18.456	23581	458451	3968132	3576755
9.611	64013	81749	292426	421899	18.469	23016	451887	3744501	3847604
9.615	66251	73561	295605	390309	18.483	22618	430798	1088793	4060099
9.62	74644	77293	279687	312561	18.496	22592	420236	666060	4255168
9.624	66429	65021	264751	322210	18.509	23733	406149	582331	4493503
9.629	69587	70745	248395	315069	18.522	22859	391573	540847	4591569
9.633	72288	58464	225491	318945	18.536	23665	377345	514843	4782039
9.638	60445	73945	222233	314967	18.549	22898	374072	490125	5038414
9.642	67543	70623	208394	275317	18.562	21572	351903	472361	5176207
9.647	64614	67674	181573	309131	18.575	21680	340383	458209	5353367
9.651	62153	72276	164418	280328	18.589	22884	324296	439944	5598947
9.656	59696	75650	159716	252240	18.602	21771	317588	424991	5753825
9.66	65619	75815	149455	254184	18.615	20840	311679	404156	5819060
9.665	55364	64669	162180	226715	18.628	21461	310059	389479	5989363
9.669	58540	74977	171186	234870	18.642	22054	306053	389212	6164162
9.674	60162	61469	158395	217000	18.655	20435	308585	386303	4044084
9.678	56823	54110	158906	223617	18.668	20606	303175	388926	551424
9.683	59799	60135	178833	226138	18.681	19574	312039	388183	477941
9.687	62857	59059	183631	203543	18.694	20695	310492	368567	456921
9.692	69436	61272	150130	238742	18.708	19871	318417	354025	420057
9.696	71933	64233	152836	218749	18.721	19609	327812	336029	393143
9.701	59535	61041	144470	231794	18.734	19727	340288	325376	376928
9.705	74027	60293	125654	219482	18.747	20348	337900	312881	347121
9.71	66861	55662	133886	232075	18.761	18846	320042	291614	339085
9.714	61260	62166	138121	231415	18.774	18383	302019	277880	319566
9.719	46380	52916	139639	226128	18.787	19301	295700	263699	314338
9.723	70512	67285	140691	225340	18.8	18644	275432	253769	300078
9.728	65653	68871	141665	211788	18.814	18416	256755	244937	307212
9.732	65441	66578	146002	228836	18.827	18566	246701	236305	302034
9.737	56905	64819	130738	235617	18.84	18851	238201	226406	298875
9.741	63703	59438	142751	227231	18.853	16855	224763	219553	297264
9.746	61682	66093	170584	257397	18.867	18144	212568	207651	310792
9.75	61549	76567	164552	260140	18.88	17772	206235	206146	321143
9.755	61915	71303	169834	257486	18.893	18639	198059	203317	318089
9.759	64994	64413	198546	263032	18.906	17373	191785	198672	321177
9.764	56911	62637	206857	283877	18.92	17860	182065	192802	313837
9.768	73853	57324	183373	260611	18.933	16298	176192	190698	298229
9.773	56807	64788	181088	276822	18.946	16688	167604	184224	294017
9.777	62551	57868	178743	254510	18.959	16168	165186	187047	290596
9.782	69795	61644	163955	242277	18.973	16672	157908	181361	299192
9.786	61490	53590	174159	254780	18.986	16357	153367	174957	307389
9.791	67805	57348	155433	247576	18.999	16783	149816	173875	333865
9.795	73446	78165	149101	225276	19.012	15642	142625	182739	335093
9.8	64784	55826	138914	213205	19.026	15909	139278	177671	339346
9.804	76398	57360	143097	203901	19.039	16163	134251	178342	331896
9.809	70727	58860	136177	192249	19.052	15191	129168	179574	325832
9.813	82422	56934	145022	190950	19.065	15892	126192	182124	330682
9.818	79648	62813	127292	202840	19.079	14781	126657	194320	335620
9.822	86997	63070	125182	216473	19.092	15423	123010	200147	354022
9.827	89269	59745	122088	219385	19.105	15184	126799	215372	377672
9.831	91793	60721	134437	204215	19.118	16028	123884	222172	400819
9.836	95371	70653	134722	212955	19.132	15360	119721	229023	403996
9.84	97001	71100	130640	206562	19.145	15231	122131	236698	418528
9.845	96967	91670	139211	193970	19.158	14605	117970	252604	435012
9.849	81951	85357	145226	177893	19.171	15042	117837	278531	449662
9.854	69742	98680	152961	195585	19.184	14838	125371	382914	485962
9.858	66683	102003	157963	205587	19.198	15082	138961	544228	538261
9.863	71305	95406	159986	187129	19.211	15064	185235	779546	652663
9.867	62084	98770	172151	218892	19.224	15358	301498	1034856	816898
9.872	75390	95948	211303	229062	19.237	14739	431419	1280101	1005843
9.876	91708	87204	230179	250896	19.251	14799	503147	1451525	1259065
9.881	87320	81687	229636	243102	19.264	13975	473122	1428583	1523037
9.885	90046	74103	240216	263653	19.277	15040	403748	968076	1778128
9.89	83486	82129	248350	256098	19.29	13320	332128	497679	2048104
9.894	85380	71387	274223	263371	19.304	14896	263488	295188	2305369
9.899	79031	67177	247289	260585	19.317	14801	217036	217283	2543115
9.903	80327	83766	215220	262745	19.33	14617	185563	180782	2733559
9.908	91642	88350	217661	275064	19.343	13805	169799	161961	2929770
9.912	73090	87556	224886	307922	19.357	15012	150388	141375	2279030
9.917	77766	83112	221955	307451	19.37	14747	133959	130931	478344
9.921	63618	89900	233509	342512	19.383	13952	128464	118568	172886
9.926	74480	77392	272059	329748	19.396	14990	115892	113565	141704
9.93	60728	69589	285710	345753	19.41	13515	111627	103951	134798
9.935	70425	79816	342073	364991	19.423	14475	105472	100242	135675
9.939	73901	96167	371733	376886	19.436	14002	101029	98248	158816
9.944	71749	84484	353119	427709	19.449	13702	99230	95414	211742
9.948	85573	68945	344802	420244	19.463	13239	93610	101928	301019
9.953	91439	74938	336884	441847	19.476	14436	89580	103166	426918
9.957	115532	73835	316947	434249	19.489	13967	84840	99515	537714
9.962	117419	64792	303545	415274	19.502	13165	88438	102069	587864
9.966	146974	60799	276661	430586	19.516	13146	79068	98960	559667
9.971	191116	75689	241849	405069	19.529	14142	76718	92149	593537
9.975	201892	80527	249281	370793	19.542	13750	75076	93422	627715
9.98	215351	82383	229825	358565	19.555	14073	70275	89174	612514
9.984	233840	85855	210877	356704	19.569	14550	68362	86052	572765
9.989	227398	97088	201332	330750	19.582	14352	65321	84662	581185
9.993	228521	113904	195775	326795	19.595	15005	64609	83838	582535
9.998	167727	144069	174753	312116	19.608	13862	62777	84204	627804
10.002	152616	149313	174911	333683	19.622	14693	61046	81908	640258
10.007	130748	196893	195613	298559	19.635	14123	55588	83578	625198
10.011	123237	203848	218953	335557	19.648	13573	54839	88502	606069
10.016	90081	252413	240252	359353	19.661	14028	53948	82846	569092
10.02	81676	230163	286199	363100	19.674	13970	55959	81470	560413
10.025	71214	203272	329306	394389	19.688	14764	51988	81645	553153
10.029	72808	185970	402663	440482	19.701	14856	48004	80187	520724
10.034	63648	192726	475421	445824	19.714	14344	50897	77728	477806
10.038	58061	153614	599658	492261	19.727	14221	48163	78921	425770
10.043	68074	120424	599661	521534	19.741	13831	43899	73986	382302
10.047	64647	109555	678704	554756	19.754	14230	44151	75146	357479
10.052	54238	86838	650270	549345	19.767	14166	44936	72632	325709
10.056	46244	90099	584299	527258	19.78	13867	42283	72435	306545
10.06	55829	73262	527156	579882	19.794	13420	43106	71723	291126
10.065	46069	75587	458123	564221	19.807	13848	42336	72445	288921
10.069	56372	73514	383293	501808	19.82	13376	40892	71435	276871
10.074	53126	65801	303475	453540	19.833	13101	39519	87014	266690
10.078	54791	60545	278279	401388	19.847	13803	41135	96202	252967
10.083	56647	47228	242020	363851	19.86	14536	38619	92701	243873
10.087	46454	63741	209593	320850	19.873	13934	40156	93963	239980
10.092	42710	59052	179474	281368	19.886	13648	37300	94643	232022
10.096	53715	50287	164009	271112	19.9	13420	37271	97536	235916
10.101	48958	59520	167070	247379	19.913	13654	37771	99023	241959
10.105	56841	51275	140676	241913	19.926	14318	37807	97245	259325
10.11	53334	45426	160904	246621	19.939	12404	36346	96396	284721
10.114	53384	53694	140577	225384	19.953	14180	37779	93542	302895
10.119	51198	45482	138672	205139	19.966	13202	36135	93428	295676
10.123	57199	58161	148600	218607	19.979	13469	38645	89437	292219
10.128	67272	58397	138968	215389	19.992	13112	34619	90170	282358
10.132	54430	55882	125416	209705	20.006	13308	36359	90753	270651
10.137	61827	47784	119148	191421	20.019	13273	35997	90087	267339
10.141	59194	52388	128115	199486	20.032	14258	37225	87619	270524
10.146	62772	54055	104582	198846	20.045	12799	34772	85749	271650
10.15	65377	53386	107707	204270	20.059	14124	37026	87962	276900
10.155	62853	59589	110758	205312	20.072	14092	38521	85915	281787
10.159	72138	59283	109429	215310	20.085	15250	37756	83430	293985
10.164	79501	54252	122744	228350	20.098	15662	37843	85039	309188
10.168	88418	74033	114753	244805	20.111	17416	39490	83483	398930
10.173	98878	77827	128999	251624	20.125	18562	38634	83121	574505
10.177	182251	62111	134285	294487	20.138	20160	36381	98529	758230
10.182	332280	67707	148207	313934	20.151	21870	37004	146099	865325
10.186	662923	61398	172733	353528	20.164	22193	38038	206977	860769
10.191	1219660	65797	218755	375145	20.178	24027	39172	251577	758564
10.195	2206492	62940	254348	390419	20.191	25020	36447	271605	581068
10.2	3834557	76238	316852	412779	20.204	24238	38068	269624	460592
10.204	5778703	84695	356844	479277	20.217	26073	39576	246084	397009
10.209	7610951	114631	372926	520183	20.231	26603	39120	216803	424816
10.213	9388650	190528	412317	507795	20.244	26585	38997	194755	429564
10.218	1.04E+07	345197	363538	567238	20.257	27707	39898	171049	420069
10.222	1.10E+07	655288	369201	673574	20.27	28980	41594	157512	392106
10.227	1.08E+07	1218875	316145	825457	20.284	31009	42147	148179	349915
10.231	1.03E+07	2139274	326391	1072886	20.297	37952	51155	137621	330456
10.236	9009397	3633401	320321	1514447	20.31	45178	61434	137639	338843
10.24	7323830	5939731	423203	2115527	20.323	47893	70545	137858	373616
10.245	5579110	8009248	678105	2995717	20.337	50798	77853	138253	448419
10.249	3881431	9859323	1235253	4425852	20.35	51161	79814	145525	495247
10.254	2655177	1.13E+07	2454986	5941642	20.363	52335	76676	145071	477719
10.258	1742102	1.17E+07	4415849	7537987	20.376	51662	70200	144425	446187
10.263	1106515	1.15E+07	7130911	9204168	20.39	49954	69344	141020	405494
10.267	709024	1.07E+07	1.03E+07	1.07E+07	20.403	48723	64609	152681	378564
10.272	425174	9208064	1.46E+07	1.23E+07	20.416	46609	58522	159597	360593
10.276	295853	7617732	1.68E+07	1.37E+07	20.429	47132	56802	188329	354021
10.281	198418	5799167	2.01E+07	1.46E+07	20.443	46309	54477	199172	356127
10.285	157389	4134158	2.25E+07	1.54E+07	20.456	45286	54196	223164	373534
10.29	110613	2644112	2.50E+07	1.59E+07	20.469	43635	50159	211765	377509
10.294	105562	1602453	2.59E+07	1.57E+07	20.482	43294	48793	203663	370957
10.299	80536	1002215	2.61E+07	1.52E+07	20.496	42147	48673	196213	357837
10.303	72710	605898	2.47E+07	1.41E+07	20.509	43581	47749	188353	339341
10.308	79373	412218	2.15E+07	1.23E+07	20.522	42847	48394	184604	325325
10.312	62810	249662	1.80E+07	9994157	20.535	41724	45404	182835	304386
10.317	64320	193825	1.27E+07	7722800	20.549	42702	47189	186074	291497
10.321	64619	159862	8255774	5424901	20.562	41516	45271	179309	292951
10.326	66082	113493	5126131	3474557	20.575	41692	43114	182078	443285
10.33	71651	94598	2965927	2202156	20.588	41613	41103	273685	822577
10.335	62878	85785	1660791	1402964	20.601	39149	41085	838783	1279305
10.339	60812	67464	1135391	951437	20.615	40618	41508	1495192	1702147
10.344	75553	64534	750248	667605	20.628	39976	40172	2007239	2086179
10.348	64823	67726	547102	540253	20.641	41373	40677	2456848	2450844
10.353	69121	66567	430733	446757	20.654	39520	41858	2830185	2768324
10.357	61299	61475	332936	421624	20.668	38010	54323	3144366	3049910
10.362	47702	55867	280454	412003	20.681	38581	602188	3529465	3312364
10.366	58066	67408	265572	368616	20.694	36886	970134	3832864	3674396
10.371	53864	71416	220826	358267	20.707	38758	1072035	4276448	4067693
10.375	45731	63208	233729	351752	20.721	39178	1034972	4500628	4280128
10.38	54304	80558	216185	333267	20.734	38799	1001386	4800735	4618996
10.384	58429	77000	217429	330536	20.747	36733	923667	5206204	4848465
10.389	58587	55926	238694	322711	20.76	35633	888392	5495321	5132176
10.393	50060	53181	251295	347534	20.774	36330	824010	5695542	5434647
10.398	55599	50806	262239	377735	20.787	35462	775108	6016795	5708771
10.402	58395	74299	264444	406283	20.8	35741	734117	6243221	5915545
10.407	54856	54386	242975	407088	20.813	36250	706142	6480790	6196841
10.411	57800	48925	213658	442168	20.827	33847	660200	2202975	6468626
10.416	60215	52982	178614	454896	20.84	34087	631293	858564	6788237
10.42	59587	47038	160942	402336	20.853	34904	605920	757772	7021826
10.425	62550	46288	129997	361079	20.866	36825	589995	708289	7230662
10.429	59451	69592	123674	308207	20.88	36519	564421	649457	7523309
10.434	59265	60351	112502	252129	20.893	36661	535120	622505	7814230
10.438	54375	57887	124391	224899	20.906	35026	512579	580086	8145980
10.443	66693	53355	131963	219869	20.919	36647	497802	798165	8256331
10.447	80686	49755	136573	195508	20.933	36385	482647	514990	8466223
10.452	78748	60947	153601	217156	20.946	36465	463227	487678	8775602
10.456	88143	51547	136041	198551	20.959	36349	447778	463011	9065620
10.461	79454	53149	149115	199957	20.972	36678	430894	442305	9299131
10.465	85808	59349	155592	188146	20.986	36954	432002	410750	9563795
10.47	75888	55938	163013	204564	20.999	35575	413980	393938	9780786
10.474	78377	73027	165567	207882	21.012	34754	402103	372891	9997052
10.479	68420	68404	161997	201542	21.025	35087	412378	363371	1.02E+07
10.483	88349	66991	141156	218784	21.039	33980	401787	345705	1.06E+07
10.488	83029	80140	135178	212916	21.052	33953	399996	337238	1.04E+07
10.492	70016	76232	141229	202425	21.065	32807	398735	327261	521970
10.497	80418	88264	150632	225545	21.078	33242	383934	313638	356525
10.501	72222	75636	149608	214696	21.091	33603	370957	307671	322516
10.506	71298	81412	177314	218327	21.105	33080	345911	290865	298952
10.51	71337	69150	194692	220691	21.118	31643	327917	293492	282460
10.514	69423	76861	183190	220564	21.131	32273	310627	275278	262273
10.519	69972	76026	201194	246654	21.144	31770	297724	267443	252037
10.523	67254	77125	227611	258639	21.158	32171	277840	256199	243324
10.528	73947	72855	216774	258575	21.171	30389	261815	243821	241260
10.532	76438	74745	224985	254752	21.184	30054	252285	226186	248636
10.537	74120	73515	198775	279326	21.197	30421	241723	213646	250412
10.541	81557	60365	212409	257771	21.211	29704	230353	202933	239668
10.546	97641	68165	194879	274673	21.224	29958	216863	196245	223177
10.55	80294	63570	168657	268113	21.237	29285	210009	189130	212626
10.555	95788	61584	181778	263813	21.25	29188	200498	176144	198226
10.559	93685	67534	159969	257376	21.264	28667	196001	169547	182367
10.564	82649	72510	141469	258486	21.277	28286	191055	164549	174787
10.568	93688	70499	167550	255123	21.29	28219	180088	159933	168915
10.573	89711	71752	176486	267996	21.303	27797	178331	157594	166705
10.577	76816	77840	187817	259147	21.317	26088	168589	152988	164172
10.582	79273	84646	201497	278115	21.33	28552	163313	156267	157370
10.586	71814	99911	228381	296411	21.343	27357	158664	151529	156400
10.591	82171	89538	250247	297662	21.356	27435	158552	148638	162322
10.595	81872	84327	250864	334712	21.37	27518	151981	146058	164905
10.6	86383	85189	284903	372684	21.383	27693	146458	149387	173533
10.604	70934	89081	251627	402019	21.396	26867	147015	148278	174369
10.609	71383	84614	273672	386562	21.409	26794	136065	145012	171092
10.613	90347	91185	271004	382412	21.423	26741	136701	146151	167242
10.618	89093	83563	250330	391241	21.436	26271	131821	140390	160715
10.622	115475	80476	254801	369904	21.449	25324	128430	139479	152547
10.627	136956	81868	261183	361146	21.462	25433	128906	137540	148759
10.631	175400	69493	235803	333587	21.476	24778	128948	136153	144831
10.636	236182	74187	218399	336397	21.489	25955	121068	134132	137243
10.64	280775	65568	205182	303926	21.502	25416	122599	130709	133216
10.645	330573	70567	190487	317297	21.515	24895	120703	127011	128946
10.649	422605	82670	174844	302574	21.529	24605	120296	126280	124967
10.654	514061	91673	187185	347344	21.542	24479	119769	124182	120008
10.658	649264	115683	193919	344474	21.555	24442	114275	119514	118563
10.663	696773	160373	186466	342253	21.568	23163	112221	119648	118330
10.667	811018	201935	186235	360523	21.581	23633	108963	116822	118281
10.672	954962	261803	212937	398170	21.595	23229	107736	113200	115681
10.676	1176261	333837	196977	430863	21.608	23522	109078	98899	117731
10.681	1406698	405735	239631	457527	21.621	22977	106013	107160	119982
10.685	1441579	475475	278816	526181	21.634	23798	103076	106713	122359
10.69	1590400	564319	363557	613551	21.648	23271	99237	106292	126246
10.694	1507305	603241	451444	700793	21.661	22940	98389	102639	126958
10.699	1392793	649128	601031	852868	21.674	22866	98611	105884	128531
10.703	1246918	746202	785967	1007949	21.687	21976	93828	103100	125366
10.708	1018253	980998	937782	1273328	21.701	23628	94321	101944	129150
10.712	866798	1260406	1077048	1653329	21.714	22520	92450	103696	134836
10.717	694275	1630817	1275859	2097968	21.727	20964	92235	100154	137691
10.721	552628	1838381	1470681	2718511	21.74	21625	92849	100475	135670
10.726	457298	1937087	1862689	3349496	21.754	22893	88952	99252	136950
10.73	344448	1909821	2581231	4052723	21.767	21644	87495	99553	130346
10.735	255987	1729057	3714804	4804769	21.78	22568	84593	97535	128383
10.739	192833	1457021	5149256	5223700	21.793	21784	84301	93860	129480
10.744	126884	1190994	6923495	5882762	21.807	21723	82043	95786	125723
10.748	94598	983399	8530135	6496807	21.82	20921	81445	93498	124307
10.753	80292	809600	9882908	6863498	21.833	22220	80633	91293	130319
10.757	60818	662498	1.04E+07	7390541	21.846	22547	75694	89580	169567
10.762	60073	475536	1.02E+07	7738463	21.86	21239	77597	89793	200178
10.766	58552	372855	9544106	7833365	21.873	21634	74542	87086	220678
10.771	58660	282884	8262993	7563981	21.886	21060	74426	88066	221033
10.775	56621	188413	6445714	6929257	21.899	21837	72253	89225	211308
10.78	64853	142004	5047886	5939572	21.913	20335	70813	85112	198262
10.784	69975	102417	3704227	4580665	21.926	20728	67725	82661	189849
10.789	75008	71628	2726551	3468296	21.939	21499	65396	82860	179823
10.793	74509	66451	1983139	2496168	21.952	22522	69099	78418	166239
10.798	66281	62355	1407699	1713222	21.966	20299	69027	84034	153707
10.802	77104	72704	993687	1188697	21.979	20953	67946	81745	151328
10.807	74723	56885	620084	846519	21.992	20484	67197	84217	141924
10.811	73157	49407	422826	607302	22.005	20457	67619	86401	133716
10.816	95875	55051	292712	430961	22.018	20324	66923	89815	128306
10.82	105253	54313	230133	317269	22.032	19566	65817	90916	120237
10.825	107973	75516	156709	242904	22.045	19626	66143	92336	126481
10.829	120645	60093	145267	230798	22.058	20151	64129	92575	173185
10.834	115043	72987	135973	191584	22.071	19903	63885	93344	197697
10.838	131952	77797	132047	191314	22.085	20396	64178	94412	195806
10.843	117384	83157	136267	212988	22.098	20209	63650	95309	192806
10.847	113743	93565	160140	210928	22.111	20357	61501	92483	198900
10.852	98966	96100	145665	207108	22.124	19991	60504	90723	211571
10.856	84991	108736	161506	236101	22.138	18303	61165	94032	225443
10.861	78145	117058	171989	249535	22.151	18331	59111	92520	225245
10.865	77733	124862	176703	251935	22.164	19631	57173	91911	217156
10.87	73247	125048	215284	266334	22.177	18793	59226	90111	207245
10.874	71220	137318	215325	281808	22.191	19022	56916	88629	192834
10.879	65796	125801	263775	320684	22.204	20219	57255	87012	182719
10.883	58794	118047	333492	315852	22.217	18475	55121	83473	166389
10.888	59662	100270	392745	347041	22.23	18961	57177	86339	155353
10.892	57976	91957	455734	344699	22.244	18235	54311	83388	146417
10.897	56369	88090	478865	382700	22.257	18118	54526	84050	140342
10.901	59627	79288	487232	393420	22.27	17584	55309	78178	135663
10.906	55488	63635	451592	398423	22.283	18584	52923	79626	132670
10.91	53917	71314	405646	382147	22.297	17258	52056	79673	135331
10.915	49197	60000	345827	365783	22.31	18216	52489	78903	138052
10.919	58266	54689	305318	353808	22.323	18374	51604	78408	130636
10.924	63341	73277	244481	313085	22.336	18259	51194	74252	134779
10.928	63980	55985	207913	291080	22.35	18312	49317	74330	119882
10.933	67913	59323	182440	261276	22.363	18533	49572	77423	116166
10.937	69429	55088	163135	216466	22.376	18760	48510	76275	108895
10.942	80745	56501	156013	229907	22.389	18224	47390	75940	104574
10.946	80309	58472	156454	214928	22.403	17280	49110	77498	97233
10.951	92343	52370	143611	215417	22.416	19829	47188	76180	99767
10.955	86043	56077	138065	210207	22.429	17366	45729	79007	94856
10.96	89472	63747	134391	208671	22.442	18469	44689	76083	91748
10.964	83377	67691	126522	208183	22.456	17599	45991	77076	93635
10.968	86303	69878	129740	209995	22.469	17312	45132	78016	106743
10.973	85294	83257	135045	216133	22.482	18973	44599	74018	127301
10.977	58969	86490	146433	217073	22.495	19980	45326	71624	139225
10.982	69989	92576	129479	214155	22.508	22366	46496	73424	143558
10.986	56583	92426	138595	247041	22.522	22673	44559	71012	155404
10.991	48043	101653	152170	225291	22.535	23633	44144	71128	177541
10.995	61010	95565	170084	234218	22.548	24731	42433	69898	196375
11	54959	90169	203523	247340	22.561	24874	45718	70391	216900
11.004	59362	78310	215803	246937	22.575	25934	43613	69424	235880
11.009	55211	71190	247062	288705	22.588	26384	42392	71304	237298
11.013	52230	62350	266302	285409	22.601	26833	42072	74125	224429
11.018	60229	55043	276013	322585	22.614	27202	41487	73994	223913
11.022	57350	53162	252543	340656	22.628	26903	41367	74761	208201
11.027	68511	58332	249962	368808	22.641	27243	41534	73607	193040
11.031	53571	64187	219800	377735	22.654	27001	41610	76049	184310
11.036	53820	55988	197240	371101	22.667	27335	38807	72137	172739
11.04	52859	49407	158823	334148	22.681	26327	41197	69609	169032
11.045	52366	50161	168371	308572	22.694	27979	39989	68750	162548
11.049	60181	61560	132222	258479	22.707	26424	40259	68881	158607
11.054	53756	58746	122197	226754	22.72	28830	37414	67361	162789
11.058	52784	47875	128591	201720	22.734	27541	38486	65566	199618
11.063	52267	50716	121456	205302	22.747	26666	40773	63513	319425
11.067	53618	56079	149941	202116	22.76	26993	37598	61449	490852
11.072	58347	50951	135993	204850	22.773	27664	37246	60613	575215
11.076	60061	59043	129473	187365	22.787	29298	36647	59632	551817
11.081	73131	48325	137445	211525	22.8	28025	37448	59323	503568
11.085	75359	52565	141929	189809	22.813	27744	35052	56232	475696
11.09	71257	50152	147563	195528	22.826	27551	36881	57466	504181
11.094	75004	43635	157377	202783	22.84	29529	35994	59260	524146
11.099	63169	49678	123585	201422	22.853	27863	34468	58067	546521
11.103	69342	65590	126490	198868	22.866	28319	35344	56742	523328
11.108	72962	55909	112875	193342	22.879	29268	36018	58450	490888
11.112	67898	47261	113429	201566	22.893	29251	36559	61059	440557
11.117	58241	71034	116338	244545	22.906	28679	34653	66918	376348
11.121	50421	76848	109990	211997	22.919	28627	35111	73043	326946
11.126	61614	75222	120887	232515	22.932	26859	33455	78656	284435
11.13	51657	72305	145645	214628	22.946	28694	33859	80376	267830
11.135	58298	67281	139220	244498	22.959	28919	33826	85049	243771
11.139	56063	68680	139157	239228	22.972	26261	33003	85691	236785
11.144	56572	61989	178350	255302	22.985	27618	33686	90899	231966
11.148	53762	71302	176879	252094	22.998	27043	32870	92754	227208
11.153	55620	64203	202002	234608	23.012	28651	33312	98897	225821
11.157	47297	64176	226586	240492	23.025	27906	33630	101842	229549
11.162	59562	64288	230310	240978	23.038	27204	31402	108330	236797
11.166	52587	61049	235773	228750	23.051	26188	32241	106851	231498
11.171	56119	49268	243556	261564	23.065	27036	32044	111056	229121
11.175	55548	52551	223066	261679	23.078	28104	31344	110474	220046
11.18	56021	54210	216039	286230	23.091	25686	30648	113996	212874
11.184	51392	57796	198059	279469	23.104	26306	31309	110115	213015
11.189	47067	50875	195253	292867	23.118	26766	30158	116512	213639
11.193	48641	56272	160100	295324	23.131	25897	30929	113533	219446
11.198	47241	49120	149695	292373	23.144	27183	31001	119295	225079
11.202	47005	56388	144737	271271	23.157	25163	29860	132867	242689
11.207	57763	45910	149351	267171	23.171	25514	30117	137472	250808
11.211	49209	57660	127862	240583	23.184	27002	31214	141974	251920
11.216	60435	55133	130252	213432	23.197	25109	31511	146476	253947
11.22	53262	59922	121401	214859	23.21	24624	31332	145539	245825
11.225	49615	54837	122013	178474	23.224	24056	32983	139252	243741
11.229	46469	56968	120569	189804	23.237	25180	32823	137563	238243
11.234	45742	51619	122962	174461	23.25	24537	34022	138348	232754
11.238	47397	51504	128466	177650	23.263	24026	38219	143553	228244
11.243	44211	46828	131169	166560	23.277	25851	42374	159202	242248
11.247	43290	53973	134075	178161	23.29	23288	46885	173687	242424
11.252	53115	50694	124238	180951	23.303	23582	50615	187879	267493
11.256	53385	52987	120176	191940	23.316	23270	53565	205726	293814
11.261	46385	48825	111900	192831	23.33	24258	54503	227771	319351
11.265	41875	39526	98686	179214	23.343	24494	58410	271606	356967
11.27	46078	54125	102238	187716	23.356	24578	64705	362195	407204
11.274	44144	51808	107262	183224	23.369	24960	102083	531998	517189
11.279	54004	44002	116503	166619	23.383	24267	238651	768551	661131
11.283	56802	54752	116255	166497	23.396	24412	507413	1027601	846943
11.288	61931	40558	109002	161986	23.409	23186	821659	1313335	1061610
11.292	61797	46973	123833	159668	23.422	24199	1128432	1599107	1310948
11.297	66029	47161	105409	163685	23.436	24225	1425721	1880985	1537295
11.301	48199	43932	104171	161746	23.449	23856	1657490	2166698	1791981
11.306	66774	39537	101283	174297	23.462	23877	1663879	2442927	2044963
11.31	51429	44876	111433	164057	23.475	23897	1215354	2766241	2268365
11.315	54613	58969	114967	152033	23.488	23303	671750	2965952	2498202
11.319	65442	50972	110968	161080	23.502	24519	437618	2579504	2792471
11.324	60211	61033	98244	171332	23.515	24017	330406	817898	2985451
11.328	75508	53860	110388	175329	23.528	23198	267299	271101	3236123
11.333	65030	49861	116023	174226	23.541	22661	232890	196858	3192096
11.337	75552	53007	98202	176854	23.555	23671	199873	172170	951290
11.342	85437	51733	118718	180381	23.568	24451	172787	152870	207586
11.346	76920	43178	121153	189906	23.581	22605	159559	134469	143635
11.351	91086	49820	112062	189727	23.594	22982	145465	121272	128876
11.355	90032	49499	139758	192147	23.608	28320	133509	118404	118178
11.36	81740	72594	133408	172668	23.621	75267	123435	115661	114294
11.364	84862	68526	132462	183166	23.634	130393	119023	117128	123973
11.369	77650	72208	118404	163792	23.647	161225	115956	117014	146834
11.373	64088	76870	105586	164259	23.661	167239	112666	115558	170270
11.378	57009	68985	121614	188867	23.674	164057	107274	108615	188759
11.382	61648	75919	118448	185108	23.687	169621	110025	105837	176006
11.387	66976	79087	115140	171433	23.7	165008	104278	96067	141329
11.391	77553	79321	112810	163992	23.714	158473	98786	88255	148844
11.396	86749	62575	141989	164954	23.727	155201	92977	79482	137303
11.4	113833	68487	149823	187512	23.74	147407	88788	75896	123391
11.405	122890	65066	161925	197267	23.753	141107	81898	72045	120631
11.409	147353	49147	172831	182354	23.767	135295	79389	67683	114745
11.414	150554	64914	150502	208362	23.78	129072	72325	66340	109432
11.418	144586	64008	155027	220915	23.793	122440	70431	62188	107842
11.422	150775	72300	157821	220362	23.806	118812	67437	59582	107487
11.427	157863	70766	155580	231857	23.82	116904	66676	56361	106172
11.431	150004	78621	147608	225444	23.833	113583	61066	56551	102447
11.436	123182	99123	146186	220245	23.846	107415	56362	55103	105322
11.44	90174	111776	127206	227595	23.859	103335	55800	55444	108757
11.445	77871	120512	133085	224109	23.873	97657	52799	56175	109622
11.449	62521	163615	150459	237746	23.886	92477	51227	57084	114270
11.454	62066	170154	134469	221340	23.899	89745	50242	59618	111865
11.458	52764	165269	154575	224965	23.912	87652	49323	60277	113700
11.463	46734	151028	179820	230284	23.925	83326	50105	62078	115120
11.467	32952	146707	234761	250992	23.939	76304	50119	60483	111312
11.472	46702	124726	251165	249548	23.952	73773	47402	61935	106650
11.476	48031	97406	314817	277706	23.965	71439	48962	63880	108276
11.481	41754	73419	368477	287624	23.978	69944	47001	63839	111303
11.485	52167	67159	365581	317462	23.992	66590	45000	65230	121317
11.49	38296	57994	384672	326335	24.005	62496	45847	67917	127224
11.494	44352	45169	333973	344439	24.018	62626	44851	67022	126587
11.499	37980	52459	305359	340361	24.031	59376	44248	65150	127768
11.503	48298	46911	258751	328246	24.045	57570	44386	64143	135052
11.508	43355	43180	218693	299786	24.058	55051	41686	60626	361335
11.512	39842	41991	175292	269562	24.071	55922	42723	60562	953031
11.517	37591	45233	145235	267295	24.084	54008	41139	58105	1461124
11.521	42822	45407	127956	232472	24.098	50173	38366	58819	1959588
11.526	41596	47241	124607	219063	24.111	49283	38199	54947	2286144
11.53	37920	46114	99038	194192	24.124	50172	38598	56030	2375847
11.535	50321	44002	106980	183483	24.137	47834	37200	56182	1965364
11.539	58966	49072	114029	184280	24.151	47563	35672	55750	1330078
11.544	52265	54490	113379	177560	24.164	47714	35049	57537	992054
11.548	52697	42118	98644	178182	24.177	44636	34102	60175	832064
11.553	48873	46160	104666	187985	24.19	44481	33588	61957	728431
11.557	64419	39223	98445	160944	24.204	43060	32505	61887	665866
11.562	61791	38679	99982	170430	24.217	43710	31828	66882	595260
11.566	58758	44173	97019	162402	24.23	41438	31777	159115	539540
11.571	54466	50925	93510	158130	24.243	39866	30498	300053	486818
11.575	56516	49321	83838	163317	24.257	38462	29302	324730	445970
11.58	52899	50294	89720	137922	24.27	38951	28924	321372	460209
11.584	48334	59468	92989	163522	24.283	39840	29202	323772	531948
11.589	55063	63128	102688	151858	24.296	38224	28150	314558	708266
11.593	63383	49692	100778	151271	24.31	37797	29503	329882	936049
11.598	59562	46118	115291	150417	24.323	35321	30359	400314	1177994
11.602	56109	52766	124197	162505	24.336	35655	28965	482424	1363446
11.607	60934	58503	145552	164529	24.349	37356	28974	548377	1383015
11.611	73457	54239	137933	178547	24.363	34765	28766	550037	1066109
11.616	103430	49807	141382	174823	24.376	35682	27542	496879	611996
11.62	106732	50310	147619	195063	24.389	34508	27320	435082	390568
11.625	137819	46971	133485	182892	24.402	34018	28927	364680	292303
11.629	170210	52336	134861	208431	24.415	33697	28264	315872	264611
11.634	214851	47096	135501	192727	24.429	34236	28790	285834	232530
11.638	241094	60473	123105	212681	24.442	34719	27252	257302	215230
11.643	261276	50134	128811	186862	24.455	32812	27448	241044	199733
11.647	279253	73435	127262	173282	24.468	31070	25968	230018	188324
11.652	270484	80792	131049	190693	24.482	33215	27374	219872	177597
11.656	271176	99001	113356	191616	24.495	31043	26849	207466	167729
11.661	230694	135752	125243	179612	24.508	32481	27591	202048	165998
11.665	194335	158273	126536	173058	24.521	32382	26067	193848	158941
11.67	162075	209005	138966	219335	24.535	30966	26272	189421	149499
11.674	126329	248188	169951	228356	24.548	30244	27405	185662	149381
11.679	93171	275473	175549	273237	24.561	31024	27397	181289	147064
11.683	84162	298353	241438	291569	24.574	29225	26369	173078	138100
11.688	68286	302175	328072	327831	24.588	30246	27911	171401	136177
11.692	61382	287484	498814	389409	24.601	29176	30748	163409	129444
11.697	61736	273341	672476	459912	24.614	30524	35993	156627	126406
11.701	55290	221991	974608	552556	24.627	28113	41353	153111	121227
11.706	60357	177311	1179985	605160	24.641	28151	48189	143163	117726
11.71	57479	143080	1274863	633367	24.654	29053	137761	141093	113040
11.715	46719	91948	1342894	724955	24.667	27752	57005	134475	112270
11.719	45135	89418	1259085	720567	24.68	27613	55003	129825	110366
11.724	51088	71015	1116299	729230	24.694	27255	53288	124744	108505
11.728	51196	60312	910914	689239	24.707	27763	50176	120495	108687
11.733	50827	47450	656581	576649	24.72	27916	51449	115108	107636
11.737	44784	50916	499789	536378	24.733	28106	50742	115201	105297
11.742	48693	48441	321665	398615	24.747	27290	49406	110772	114541
11.746	45767	56410	210620	313654	24.76	26893	47537	102872	117152
11.751	59623	53477	167940	269446	24.773	27438	44899	105698	121745
11.755	50665	50757	121598	222805	24.786	26251	45396	103761	124736
11.76	49594	60311	104858	189737	24.8	27007	43597	101218	127902
11.764	64569	51624	97868	174555	24.813	25006	43540	96564	125377
11.769	58140	41442	109643	150128	24.826	24588	41754	96457	127537
11.773	70683	47704	109721	153465	24.839	23861	41817	93407	122992
11.778	87042	41283	116339	146387	24.853	25732	41961	95048	121545
11.782	101055	44504	111419	145669	24.866	24950	40562	89517	117728
11.787	107916	40730	108084	149232	24.879	24939	41419	90004	113952
11.791	132521	49784	112621	152335	24.892	23975	40960	88763	116126
11.796	168900	55382	104791	160408	24.905	23710	58373	87291	114889
11.8	167276	50756	104741	147699	24.919	23017	72534	85146	115210
11.805	150797	61076	93014	170796	24.932	23339	75957	83680	114095
11.809	140506	72387	95465	161489	24.945	23201	81303	82508	107152
11.814	139852	80095	108298	161449	24.958	22739	80117	84416	104613
11.818	103183	94420	101556	148662	24.972	23847	81178	85990	105084
11.823	76452	106698	115716	150741	24.985	22768	78526	83223	101066
11.827	78392	135115	116517	156749	24.998	22636	80260	84363	98896
11.832	65785	147962	131740	173577	25.011	23398	76340	80351	96872
11.836	64530	173054	150327	184678	25.025	22502	79617	82426	95367
11.841	63351	181204	187411	193258	25.038	22646	79743	78204	93397
11.845	68477	215638	224631	220296	25.051	23528	77970	82769	89243
11.85	69619	162199	269494	244957	25.064	21578	74545	79052	88327
11.854	60897	105712	371449	267092	25.078	21595	69328	77838	86093
11.859	60502	102599	506197	297050	25.091	20762	71287	80189	83439
11.863	62023	82867	597458	318413	25.104	19767	70225	79689	85014
11.868	56449	64922	647428	357515	25.117	21475	69495	77957	85754
11.872	73009	64432	671881	372434	25.131	20609	68427	77111	85596
11.876	62148	67288	635832	404324	25.144	21189	65429	72837	84548
11.881	51990	67779	539950	396856	25.157	20058	64122	75432	87962
11.885	45915	68718	428825	368584	25.17	20440	63754	72845	87517
11.89	50551	64237	325000	312737	25.184	21488	62749	71285	86482
11.894	47866	68337	231370	253353	25.197	21468	63878	69982	87502
11.899	47096	65442	202056	255657	25.21	21068	59877	68104	85027
11.903	59682	73375	147028	229299	25.223	19383	61360	68367	86310
11.908	80333	64041	136503	207101	25.237	20109	57999	66358	84383
11.912	122350	57363	140453	211378	25.25	20341	59078	68360	83597
11.917	168874	56131	142566	198103	25.263	21123	56250	65801	82752
11.921	285497	53016	134098	199878	25.276	19627	56211	64748	80108
11.926	449103	51169	137144	189034	25.29	19665	54459	63709	82435
11.93	667630	42319	131591	192515	25.303	19515	54525	63020	81470
11.935	882462	48346	133559	193723	25.316	19041	54465	62528	80312
11.939	1105716	58770	135340	194039	25.329	20078	53038	60433	80779
11.944	1224366	58137	117319	172504	25.342	18075	51165	58823	81515
11.948	1221877	92466	114948	165294	25.356	18974	49958	58442	78158
11.953	1050967	131421	103998	145770	25.369	19707	50834	60892	80928
11.957	831614	217744	89530	166383	25.382	18397	50570	58446	82373
11.962	661554	370474	73824	158212	25.395	18832	50169	56309	84668
11.966	457288	533895	85837	180850	25.409	19173	48963	55633	84050
11.971	272159	814462	106609	201896	25.422	18292	49078	54945	86459
11.975	168389	991470	121044	206337	25.435	18073	47435	53985	84073
11.98	112683	1159187	193226	252380	25.448	17390	47230	53630	81564
11.984	90894	1254596	351067	337485	25.462	17896	44551	55778	81766
11.989	59863	1242561	615527	431615	25.475	17861	48670	53319	77437
11.993	57684	1045942	1070574	535653	25.488	17895	46740	53177	81517
11.998	56356	846961	1766589	722543	25.501	16828	44277	52937	78205
12.002	54417	586534	2544402	971834	25.515	17088	43800	51877	79575
12.007	57593	412044	3308343	1143497	25.528	18061	44721	51759	78799
12.011	50931	248272	3918976	1378929	25.541	17687	43697	49106	76380
12.016	59592	165152	4224804	1534050	25.554	17663	42691	48194	76554
12.02	53585	111024	3966404	1670490	25.568	17522	42133	49344	82284
12.025	51963	76151	3573482	1668076	25.581	17486	42884	47849	80310
12.029	49197	60527	2752444	1491490	25.594	17150	40713	47838	85168
12.034	47536	66507	1996981	1300698	25.607	17113	41045	46363	87869
12.038	43556	48824	1298783	986102	25.621	17132	41693	47994	96409
12.043	52142	53552	779374	717636	25.634	16969	40069	44617	101452
12.047	48139	59397	497039	489036	25.647	17569	41831	43931	100473
12.052	54479	71191	277804	377798	25.66	17350	39901	43625	100571
12.056	52695	50410	176899	266802	25.674	17012	36981	44570	98041
12.061	51640	49179	152887	228310	25.687	16279	38440	45240	95556
12.065	55101	47205	121374	204170	25.7	17109	36950	43149	96793
12.07	54982	57355	115538	196197	25.713	17031	37716	46103	93895
12.074	48984	47815	102931	185627	25.727	16980	36475	43316	91325
12.079	53931	46105	113752	174206	25.74	16433	36115	43910	91369
12.083	55278	42414	113332	172354	25.753	16214	35608	42946	86603
12.088	56779	43458	119768	168721	25.766	15900	37837	43161	89426
12.092	65654	49352	110657	168305	25.78	17551	36472	43039	88141
12.097	56562	54938	101923	150952	25.793	17679	34612	41099	84193
12.101	56767	55246	112411	180250	25.806	16847	34741	41892	86361
12.106	58657	49264	104952	169650	25.819	15954	33684	42971	84760
12.11	57425	55372	100521	174205	25.832	16509	33953	40437	80851
12.115	58053	58442	92385	145866	25.846	15561	34601	39210	85059
12.119	47716	47479	110183	158803	25.859	15973	34653	41720	96633
12.124	47586	58443	98134	163932	25.872	16547	33446	40704	262460
12.128	55456	56853	103812	170418	25.885	16986	32458	41077	736950
12.133	61444	56262	107292	144843	25.899	16766	31823	43012	1135665
12.137	64125	59296	114349	163856	25.912	15595	33295	40587	1357302
12.142	51989	55981	125951	184251	25.925	16859	33766	41462	1370573
12.146	56446	43988	151636	184721	25.938	15010	31927	42974	1189552
12.151	58289	51002	134160	206872	25.952	16379	31993	45457	1026531
12.155	58755	45121	143451	210675	25.965	15411	30565	44004	863048
12.16	57112	59223	133937	227252	25.978	15820	30665	45315	726550
12.164	59958	55022	139887	255430	25.991	16650	31272	43388	635067
12.169	60145	43579	141470	250923	26.005	15326	30173	45071	559934
12.173	59339	54394	112791	247497	26.018	15250	30778	43115	494720
12.178	66835	53377	108219	242109	26.031	15896	30041	43928	437871
12.182	57750	52521	107193	228075	26.044	15347	29698	45788	397766
12.187	59454	51254	128630	206816	26.058	17199	29437	95617	373687
12.191	47376	59673	101201	189714	26.071	16564	29533	180882	339121
12.196	49806	57891	101900	182224	26.084	16369	28754	207913	317738
12.2	66014	61215	98257	160412	26.097	16880	29582	210880	294024
12.205	61663	51751	104135	155391	26.111	15007	30431	207723	275240
12.209	55409	64950	120594	158329	26.124	15784	28282	205651	261992
12.214	56089	61346	96642	159254	26.137	15885	29110	202767	248677
12.218	69611	73661	107159	155020	26.15	15173	28520	198795	237866
12.223	66730	64681	124161	171050	26.164	15423	27931	188079	220313
12.227	88084	55185	129101	152940	26.177	15534	25962	184023	206927
12.232	83791	53469	129640	201712	26.19	14100	26625	178338	194163
12.236	100962	51552	153520	196984	26.203	14880	27673	180293	185872
12.241	102563	60592	164419	194275	26.217	15548	27401	172223	179453
12.245	116379	64166	162372	195040	26.23	16086	27903	168583	171634
12.25	113286	62397	162266	193371	26.243	15805	27248	160999	164284
12.254	110974	74631	154255	212761	26.256	14531	28598	161187	157927
12.259	121369	81356	141814	216983	26.27	15519	27164	155535	155713
12.263	101331	80800	130018	211133	26.283	16378	27902	153903	150067
12.268	93107	103487	137796	220579	26.296	15369	27765	148385	142668
12.272	91452	103816	135950	219327	26.309	15419	24993	142896	356066
12.277	84536	109405	146831	240838	26.322	15539	25663	139938	141686
12.281	74065	100733	168370	247841	26.336	15145	24285	134818	139483
12.286	69151	111714	169505	259587	26.349	15102	25895	135170	132673
12.29	69977	113517	176369	270113	26.362	15153	25372	128103	135790
12.295	67254	108348	187868	265093	26.375	15100	25760	136883	138980
12.299	68793	103751	205417	289558	26.389	14743	25491	134931	137446
12.304	73687	94046	219675	307464	26.402	14334	24700	131475	139049
12.308	85974	94760	235239	288927	26.415	14778	23664	130296	140196
12.313	100496	81063	289720	303087	26.428	15966	23345	124695	137568
12.317	103485	70286	320738	329393	26.442	15659	23101	120037	132041
12.321	103875	79307	330547	379411	26.455	14846	23139	114610	126195
12.326	121803	70097	355861	391221	26.468	13870	23654	111406	121983
12.33	134517	71858	338780	382796	26.481	13739	25406	112385	119307
12.335	111445	70264	325579	358824	26.495	14583	22421	105867	119871
12.339	126689	81251	299554	371757	26.508	15301	23962	102163	113744
12.344	125172	81538	271815	341185	26.521	14279	25084	98867	105284
12.348	151574	99544	233820	319886	26.534	13481	23931	97465	107136
12.353	163782	112909	210263	307942	26.548	13720	23336	93811	104641
12.357	197689	118406	186471	269535	26.561	14340	22727	93918	106461
12.362	204601	130805	202123	257035	26.574	13781	24026	90079	104768
12.366	240195	116528	209873	259322	26.587	14706	32278	88300	104163
12.371	244238	117120	234879	240550	26.601	14213	40533	84972	107036
12.375	266200	125456	249327	238351	26.614	14161	49986	84429	103839
12.38	279461	131003	250163	283024	26.627	14312	50469	82653	100976
12.384	277942	134955	291307	248314	26.64	14955	54599	81229	100559
12.389	297250	155634	311109	313248	26.654	13542	55610	82828	103135
12.393	259287	165357	356003	294187	26.667	13327	57552	77347	113651
12.398	247973	211179	391212	272568	26.68	13886	53728	78227	142759
12.402	196884	228401	366266	297652	26.693	13922	56044	76591	158998
12.407	204082	259838	355191	321287	26.707	14679	56744	74263	167004
12.411	143090	275344	404024	354130	26.72	14368	57950	73635	162600
12.416	125360	305695	487494	372631	26.733	13778	57524	74856	162413
12.42	112221	316149	576571	435950	26.746	12992	58089	73585	156301
12.425	91150	297896	679593	486908	26.76	13776	58074	72780	153678
12.429	83443	319105	842416	566393	26.773	13581	57211	68024	145557
12.434	74187	297516	980857	631798	26.786	14802	56375	69074	135522
12.438	74404	281504	1037064	662680	26.799	14339	54698	68574	135527
12.443	74869	215852	1187422	720961	26.812	14301	53762	69112	127783
12.447	76967	190455	1221500	713335	26.826	14886	54119	66924	121247
12.452	79045	158055	1288674	745152	26.839	14281	51514	65172	119726
12.456	84522	124372	1318348	682536	26.852	14151	53805	65908	113025
12.461	116124	108515	1329890	657961	26.865	14815	55019	62675	110183
12.465	149094	90838	1245312	655087	26.879	13965	53568	63026	108769
12.47	175209	80844	1105409	657166	26.892	13836	51251	61035	106388
12.474	205364	69629	1017756	593454	26.905	13680	48774	63725	109644
12.479	205148	74987	812970	549782	26.918	13189	52105	59993	121881
12.483	199616	55311	676790	510923	26.932	13130	48903	59777	126584
12.488	195855	57080	516668	418849	26.945	13169	50786	57454	129024
12.492	157055	71635	446920	383533	26.958	13168	48319	60710	129572
12.497	118121	98975	319411	317788	26.971	12224	47581	62961	132852
12.501	97139	118293	234320	298549	26.985	13159	47952	61864	132829
12.506	66508	153849	201949	230043	26.998	14114	46350	59148	130649
12.51	63968	179490	153262	212508	27.011	13333	46209	56648	128569
12.515	50987	220903	129748	206478	27.024	13557	44833	59361	124669
12.519	49423	245735	133672	195519	27.038	13485	44738	57162	124712
12.524	53048	213660	169638	201922	27.051	13573	44930	57885	118815
12.528	57896	193780	245540	208232	27.064	13619	43211	55205	116562
12.533	47738	152652	354601	246308	27.077	12547	44404	56413	115346
12.537	47409	123248	522634	282149	27.091	13460	41793	55389	113765
12.542	50886	92138	668820	347222	27.104	13368	41918	57124	108129
12.546	55857	81320	828117	384062	27.117	13114	41294	54797	107750
12.551	57366	70172	864885	402005	27.13	13219	40807	54346	102497
12.555	61738	55251	879339	424406	27.144	12666	39348	56368	104006
12.56	59744	51462	751276	442062	27.157	12619	37634	57872	106368
12.564	52024	56390	582848	435881	27.17	13012	39427	57423	149783
12.569	58563	48046	455065	392855	27.183	12151	36203	57839	226900
12.573	57900	40748	290480	345394	27.197	12743	37942	56405	255504
12.578	55622	45557	233353	298851	27.21	13074	36984	58183	255022
12.582	70967	61652	169478	252891	27.223	12533	37462	55463	246402
12.587	55354	53492	126225	230115	27.236	12390	35393	53799	234692
12.591	60655	49973	129594	202751	27.249	12637	34750	55169	226069
12.596	51955	58942	123356	188209	27.263	12606	35605	51808	212528
12.6	49248	81592	97855	211907	27.276	12473	33483	53660	202757
12.605	50372	59429	101855	193440	27.289	13250	34194	53924	199005
12.609	55198	60919	113144	219747	27.302	12606	35552	50047	189136
12.614	55877	50303	139022	200280	27.316	12059	33702	50108	188214
12.618	53329	54262	157309	204014	27.329	12154	33561	49726	178561
12.623	52411	58623	154554	233637	27.342	13032	31782	50255	171767
12.627	54787	55972	197095	220413	27.355	12563	32472	49720	165580
12.632	61991	52772	173778	257073	27.369	12217	32400	51873	208306
12.636	77808	60183	201528	285178	27.382	12213	32471	54345	276011
12.641	82424	51808	172286	303904	27.395	12783	32884	52789	326613
12.645	100455	69475	173493	349765	27.408	13099	33658	53668	333744
12.65	124011	59934	168527	371436	27.422	12781	32345	54011	321498
12.654	146024	49714	151715	385655	27.435	11774	33440	57168	309089
12.659	144220	55076	134898	357370	27.448	13040	31586	57941	293516
12.663	126122	51295	125887	382348	27.461	12888	31437	57381	274140
12.668	111737	61533	124185	332799	27.475	13696	32831	60577	254079
12.672	91859	66550	121648	285601	27.488	12746	29755	60726	243698
12.677	82374	79017	137355	271047	27.501	12939	32040	61692	234669
12.681	73613	99217	137727	238363	27.514	12481	30785	64089	221127
12.686	60520	114935	141381	249878	27.528	12868	28156	64421	205507
12.69	50110	125833	165498	247944	27.541	13492	29198	63458	188665
12.695	45874	148909	177223	240077	27.554	14485	28259	63902	181570
12.699	60419	140164	187436	276188	27.567	12881	28969	60414	167854
12.704	53084	138452	204780	254710	27.581	13626	28614	61995	159240
12.708	45905	123477	240421	254466	27.594	13945	28205	60119	155105
12.713	46394	100595	293641	287843	27.607	13916	27379	60397	147813
12.717	42387	84298	323929	279299	27.62	14144	27711	68397	139898
12.722	44207	78589	389879	300196	27.634	13844	28274	96932	135494
12.726	47827	67002	438479	318375	27.647	14547	26546	104226	133432
12.731	43623	55667	474422	332374	27.66	14574	26752	107699	131150
12.735	53836	47523	450063	328221	27.673	13882	25553	107574	122519
12.74	46126	49645	376859	330883	27.687	12825	26140	107026	120915
12.744	43716	49990	325514	312520	27.7	13606	25808	105342	119926
12.749	46181	48624	239052	283813	27.713	13543	26348	102468	118664
12.753	48598	49859	167458	248617	27.726	13932	25690	98611	113352
12.758	50046	53265	123529	216676	27.739	13220	26933	95101	112876
12.762	45576	45175	113984	178213	27.753	14215	23484	93728	112310
12.767	46760	36660	101372	166126	27.766	13429	25375	93603	118028
12.771	50820	39871	94577	153835	27.779	13005	26061	86308	127539
12.775	57714	48353	91138	135434	27.792	14045	24540	85019	134961
12.78	56537	41709	97998	133703	27.806	13334	26358	83759	136473
12.784	57923	41781	90108	147058	27.819	13557	26472	81043	140176
12.789	63029	47340	91099	146579	27.832	13498	24306	79759	136030
12.793	66275	45967	87115	145701	27.845	13563	24560	79239	127193
12.798	69867	52655	81232	146453	27.859	13157	23658	75681	121396
12.802	52938	52415	90371	141768	27.872	13400	24005	74329	119087
12.807	59261	65672	95404	148665	27.885	13180	23935	72659	113672
12.811	52837	56567	91887	147198	27.898	13941	24959	70370	109216
12.816	49995	56740	88260	146649	27.912	13581	23955	68549	107784
12.82	61219	58237	102770	148307	27.925	12766	21698	70289	104275
12.825	45217	55553	110224	142642	27.938	14023	23775	71660	102089
12.829	62856	56893	116709	127929	27.951	13155	23276	69382	99055
12.834	60769	61242	112778	154094	27.965	13464	23703	68746	98520
12.838	70056	66090	110357	150847	27.978	13544	22882	70969	98277
12.843	69995	61877	120641	157876	27.991	13879	23801	68502	96358
12.847	96893	61659	136429	151450	28.004	13862	23910	69116	102124
12.852	92129	55548	164760	165119	28.018	13210	23723	68187	101989
12.856	89945	59359	157168	195950	28.031	13305	22587	68824	102894
12.861	78297	56528	175612	201779	28.044	12943	21714	67856	107047
12.865	82772	61214	198400	178438	28.057	13360	21534	65465	120357
12.87	75253	63521	184707	206089	28.071	13800	23193	64989	162623
12.874	56409	65118	172689	200311	28.084	13320	22342	64085	195051
12.879	52184	79680	165732	192154	28.097	12890	21873	64642	201935
12.883	50910	80041	145960	192939	28.11	12810	22199	61837	200416
12.888	48967	92327	130736	199093	28.124	13552	23077	59340	186958
12.892	52676	98159	152559	194072	28.137	13641	22150	58060	178176
12.897	41922	113230	143154	210984	28.15	12948	23350	57395	172547
12.901	45604	95938	172435	196455	28.163	12375	22350	56299	175092
12.906	49616	81782	197833	228646	28.177	13320	21826	54448	164859
12.91	49844	84201	229973	226611	28.19	12324	22700	54318	157061
12.915	56570	62928	280219	242991	28.203	12544	21453	53484	148208
12.919	61213	52831	310504	241468	28.216	12638	22320	53954	144492
12.924	45513	55289	303562	258741	28.229	12559	21767	53747	135824
12.928	52210	49840	338006	263215	28.243	12558	22177	53341	136081
12.933	60108	49232	298243	245941	28.256	12764	23150	53324	131856
12.937	62706	48203	260785	254762	28.269	12138	22045	52536	130562
12.942	61525	41778	212061	213028	28.282	12894	21611	50055	135339
12.946	55495	45847	187113	210745	28.296	12286	21736	50675	134328
12.951	51310	49512	144182	211550	28.309	13471	21402	51936	135445
12.955	51567	56822	110982	177989	28.322	13386	20850	50627	132653
12.96	45216	50991	117347	182167	28.335	14318	22218	48906	140367
12.964	56524	52467	96645	153861	28.349	13789	21937	48109	149504
12.969	52453	46085	97275	177943	28.362	13654	21823	48858	162955
12.973	52055	57927	104964	187405	28.375	13798	24225	47772	167722
12.978	46840	53205	99328	175606	28.388	12485	25164	50215	168636
12.982	46518	40564	108874	166210	28.402	12908	27382	50031	158455
12.987	50359	65882	113843	181354	28.415	14174	28050	48443	154353
12.991	58402	50845	122469	168156	28.428	13946	29462	46950	147691
12.996	55915	44227	118678	164413	28.441	14314	31241	47724	141130
13	75614	52670	115448	196513	28.455	13628	32581	49902	140268
13.005	65161	48294	111454	197865	28.468	14852	32207	48737	133512
13.009	48971	41245	114353	203473	28.481	14760	31742	49651	129913
13.014	64905	45352	113676	211853	28.494	14105	30954	48364	126668
13.018	55380	45381	103947	239301	28.508	14159	32457	50958	121008
13.023	58458	48675	98011	229561	28.521	13635	33042	50815	115132
13.027	56676	57282	101988	203215	28.534	14705	34053	49701	110064
13.032	58272	60912	99600	191917	28.547	14410	32500	49120	108608
13.036	54727	64033	96053	191828	28.561	13871	32740	52542	104613
13.041	51067	56719	88448	182413	28.574	13727	32953	53963	106593
13.045	45451	64904	108509	172914	28.587	13782	31586	57149	113440
13.05	49874	56445	111889	145579	28.6	15064	31835	53512	118782
13.054	55933	64055	118951	156642	28.614	14497	30737	55203	120200
13.059	54716	64516	111205	148195	28.627	14249	30489	56700	125620
13.063	46605	64382	135075	152591	28.64	14457	29320	57181	130163
13.068	48155	62606	146952	159401	28.653	14718	29857	60271	128643
13.072	47558	59769	143223	144378	28.667	14464	30718	65219	125451
13.077	41865	46846	148468	164733	28.68	14696	30449	66330	122517
13.081	36244	48666	153343	153140	28.693	13336	31029	66259	119013
13.086	43344	39471	141937	173558	28.706	13051	31598	65109	126446
13.09	46003	52005	142503	162708	28.719	13811	31368	66374	125238
13.095	50361	44720	138339	165388	28.733	14390	29715	62836	122438
13.099	47822	39513	129113	163255	28.746	14916	29830	65775	125610
13.104	54725	44206	127679	149761	28.759	13822	29126	66540	124500
13.108	46200	49181	115996	175232	28.772	14171	30132	66192	122979
13.113	53462	50783	94193	141755	28.786	15186	29591	66687	119666
13.117	58451	46895	101097	165507	28.799	14119	29689	70222	120156
13.122	77475	56570	97340	161238	28.812	14357	29026	69066	114297
13.126	96727	46015	89073	142163	28.825	14245	27315	68581	112774
13.131	113431	53736	91341	141079	28.839	14368	28469	66064	113804
13.135	110722	55435	92570	143724	28.852	14006	28069	66697	104369
13.14	123086	56022	92435	143464	28.865	13135	27502	64598	106442
13.144	110937	54166	94369	130034	28.878	13744	28015	63481	105918
13.149	106733	57202	98754	143656	28.892	13164	27419	60682	110665
13.153	87444	78727	102674	137127	28.905	13799	26058	59351	107104
13.158	76517	67354	112299	141546	28.918	13680	26852	55660	109488
13.162	63858	79931	109603	150337	28.931	13409	26352	59003	110883
13.167	65816	98245	123859	167254	28.945	13344	27216	58225	115012
13.171	71914	120292	115493	152221	28.958	13600	27109	53253	119255
13.176	61814	95151	148025	174723	28.971	12946	26519	55662	124761
13.18	55913	109958	140750	216621	28.984	12662	26160	55749	125944
13.185	53296	98574	147444	222586	28.998	13417	26350	55983	125878
13.189	54133	95962	171589	244938	29.011	13541	25997	54023	123648
13.194	61860	85337	174997	231005	29.024	12579	24329	53156	125185
13.198	61686	71984	195580	247957	29.037	13364	23769	50830	126863
13.203	58057	66338	192591	234397	29.051	13689	24395	50431	118205
13.207	77319	71742	202545	223907	29.064	14181	24965	50418	116720
13.212	64525	52733	219047	245945	29.077	12585	23846	51158	114858
13.216	89082	61473	191925	238109	29.09	12134	24389	50570	108836
13.221	124099	71570	188138	226333	29.104	12480	24234	50176	106165
13.225	231261	75025	165811	221148	29.117	12805	23892	50998	101776
13.229	416796	70214	169074	227278	29.13	12913	24867	49154	101401
13.234	774463	65368	145370	227755	29.143	12362	23787	46937	101418
13.238	1288458	57270	156642	215275	29.156	11729	22516	47988	103617
13.243	2001348	72065	164305	221487	29.17	12507	21953	45820	102631
13.247	3203348	75236	158096	248475	29.183	12866	23543	47624	106246
13.252	4042743	69795	160861	253021	29.196	11783	23192	47656	105739
13.256	4530298	73805	171426	257670	29.209	12992	23203	48151	104302
13.261	4628908	118154	151266	273004	29.223	12669	22549	49638	100507
13.265	4346730	208829	166674	264703	29.236	12858	23587	51974	103214
13.27	3742072	397822	158313	265568	29.249	12764	23527	55091	101639
13.274	2933756	732061	162089	264883	29.262	12961	23889	58719	98057
13.279	2116340	1307991	154021	243562	29.276	12892	23282	57002	105222
13.283	1409075	2059786	156770	262099	29.289	12354	24444	60312	120977
13.288	905801	2925968	169275	269082	29.302	12414	26440	59132	183466
13.292	596626	4037642	217240	335914	29.315	13183	25069	57531	270405
13.297	441480	4842794	363651	390884	29.329	12145	25115	57378	293837
13.301	322098	5166510	679587	562695	29.342	12518	26019	54139	296402
13.306	260440	4947348	1306723	779257	29.355	12405	24862	56278	301144
13.31	251368	4264421	2523401	1271925	29.368	11965	26054	54498	297111
13.315	231396	3203348	4139056	1805118	29.382	11964	26136	52204	298486
13.319	266442	2284420	6451111	2794020	29.395	12117	25036	51089	282430
13.324	354614	1559709	8680755	3766441	29.408	10974	26253	52578	270072
13.328	455368	1013395	1.06E+07	4866624	29.421	12215	26159	51185	259460
13.333	598453	679589	1.24E+07	5622370	29.435	11126	27581	52889	255285
13.337	695119	476627	1.31E+07	6372844	29.448	11594	27812	53901	240362
13.342	777347	346688	1.30E+07	6742764	29.461	11592	27088	52533	233028
13.346	803830	310506	1.19E+07	6604480	29.474	11374	26920	53015	228897
13.351	710608	266588	9810468	6267093	29.488	12666	26011	50183	226051
13.355	659046	275514	7500975	5335206	29.501	12058	26588	53207	214399
13.36	525555	305724	5203304	4360520	29.514	11325	28012	53128	217630
13.364	542465	435144	3372274	3473912	29.527	10839	26340	50690	217892
13.369	735255	542679	2251221	2788618	29.541	12021	25335	52416	223282
13.373	1145670	709605	1507714	2366756	29.554	11294	26248	49304	228174
13.378	1884815	819483	1214534	2105810	29.567	10891	27316	51682	228542
13.382	2925430	931230	1129052	2051733	29.58	10859	26246	52211	217919
13.387	4053115	983817	1296180	2132852	29.594	11763	27840	50623	207152
13.391	5002087	863233	1683953	2427632	29.607	11354	25164	52425	199869
13.396	5501983	766913	2324588	2915419	29.62	10681	25426	52474	193538
13.4	5548982	647903	2977034	3722097	29.633	11045	27345	51980	191645
13.405	4974042	574668	3903505	4737911	29.646	11216	25720	52891	183214
13.409	3957593	719399	4366806	5866266	29.66	10708	24860	51167	181083
13.414	2962439	1058872	4766201	6950066	29.673	11626	25224	49853	176319
13.418	1898029	1697193	4815688	7660702	29.686	11427	24764	50372	166811
13.423	1098038	2851558	4488615	7752721	29.699	11016	25006	50068	156878
13.427	590551	4097114	3980119	7417988	29.713	10462	25874	50191	149775
13.432	312682	5211032	3429987	6654103	29.726	10802	24102	49197	141069
13.436	173952	6219269	2855385	5333757	29.739	10811	23534	48208	138003
13.441	110119	6419366	2485975	4318485	29.752	9934	24701	49341	138636
13.445	77768	6014783	2648094	3548404	29.766	10919	23950	49971	143491
13.45	69147	5236392	3476670	3397670	29.779	10521	23131	51054	139682
13.454	52202	4007808	5085336	3658025	29.792	10884	23818	48378	130012
13.459	68170	2766120	7305766	4115936	29.805	11517	24529	50522	132415
13.463	56397	1595351	9761857	4936823	29.819	10330	21550	52409	135407
13.468	62405	833532	1.21E+07	5724027	29.832	10105	22491	50363	129494
13.472	62767	453469	1.40E+07	6672588	29.845	11304	24313	54393	126904
13.477	56039	224966	1.49E+07	7314790	29.858	10786	23442	53539	122761
13.481	59371	126699	1.53E+07	7564430	29.872	11012	22867	51363	118770
13.486	67770	83207	1.46E+07	7146743	29.885	10469	22644	55564	116275
13.49	64485	75498	1.25E+07	6447206	29.898	10950	24311	63825	113732
13.495	68406	60818	9286223	5136650	29.911	11327	22155	68026	114341
13.499	64334	73938	6207068	3706127	29.925	10243	22973	74606	112750
13.504	88421	67604	3600333	2498903	29.938	10563	22517	77386	114554
13.508	101269	58650	1799249	1491419	29.951	10965	23060	78806	127951
13.513	103452	61475	797827	844033	29.964	11138	23032	80502	149359
13.517	141131	56794	432281	476421	29.978	10662	21614	79157	168465
13.522	168482	67954	258339	306164	29.991	9907	21797	79898	175851
13.526	180209	57505	176515	228039	30.004	11178	23106	81154	175757
13.531	201062	55161	154722	206531	30.017	10420	22807	80584	166231
13.535	174610	67413	149419	217647	30.031	10408	22338	80453	155896
13.54	208693	69039	123812	207255	30.044	10531	22418	80189	150541
13.544	219360	72172	118108	199010	30.057	10175	22732	77123	149177
13.549	305543	85613	130925	211062	30.07	10077	21689	77212	162569
13.553	472256	110471	136777	210304	30.084	9658	22444	72713	174721
13.558	739794	139318	135079	223331	30.097	10279	21782	72909	174531
13.562	1297213	168362	141074	237886	30.11	9395	22699	71224	176005
13.567	1855552	189895	131308	265879	30.123	10119	21659	70215	177711
13.571	2512686	213770	132708	291716	30.136	9923	21991	73784	165398
13.576	3039668	188998	153013	314486	30.15	10171	22521	75823	195689
13.58	3383621	223297	188875	323412	30.163	9980	23074	76438	242099
13.585	3336623	221349	203416	333672	30.176	9913	23587	77243	292902
13.589	2969264	316601	294156	360640	30.189	9899	24062	79551	316508
13.594	2331451	493437	341652	365796	30.203	9393	22087	75251	318100
13.598	1604500	770477	417938	334934	30.216	9958	22280	75945	405996
13.603	983805	1290233	457835	358119	30.229	9851	24540	80569	604344
13.607	584733	1979013	490876	399925	30.242	10250	24440	80190	1033911
13.612	320016	2757293	511438	414188	30.256	10437	25407	75276	1468660
13.616	203003	3489150	571955	486263	30.269	10956	23918	76457	1841101
13.621	134760	3767589	719654	564261	30.282	10687	23582	78845	2034189
13.625	105265	3818636	1042464	734158	30.295	10431	23253	78335	2011609
13.63	84663	3543482	1697282	1022354	30.309	10473	22008	81357	1749373
13.634	79100	2838636	2791382	1345158	30.322	11024	22362	81577	1393755
13.639	79629	2019200	4396345	1963288	30.335	10320	21499	85049	1178424
13.643	70134	1276750	6110644	2716786	30.348	10616	21263	89545	1022885
13.648	74369	750427	8083356	3545793	30.362	10871	20573	96856	915168
13.652	82514	404517	9489598	4320082	30.375	10936	21818	98687	838279
13.657	84843	220870	1.04E+07	5028891	30.388	10657	21065	103295	790460
13.661	123195	136824	1.06E+07	5557796	30.401	11566	21042	135870	735432
13.666	177707	83287	1.01E+07	5369021	30.415	10947	19450	200579	672744
13.67	282171	71058	8464520	4927696	30.428	11684	19498	224756	574081
13.675	435549	85075	6547324	4092608	30.441	10778	19939	245230	491417
13.679	600183	75349	4249563	3143429	30.454	10279	20045	240410	424520
13.683	749457	71159	2433679	2168915	30.468	10863	20406	241765	390352
13.688	825804	73321	1340726	1427144	30.481	12150	20921	249400	361968
13.692	855457	89975	655033	872282	30.494	10762	20161	245747	346399
13.697	800173	92111	368222	582032	30.507	10773	20186	241103	319713
13.701	627658	118070	267307	372126	30.521	10932	20045	232217	298728
13.706	472296	180019	203230	324504	30.534	10540	20263	221135	280963
13.71	354965	259260	179670	277500	30.547	10474	20676	205443	274419
13.715	233778	429723	171861	282705	30.56	10427	20080	197775	275344
13.719	155386	616284	176349	271715	30.573	10896	19879	197484	267380
13.724	136866	805813	188081	287569	30.587	10919	19369	201237	265429
13.728	111592	930028	227447	308824	30.6	9964	20193	197239	268590
13.733	118670	993636	317745	378735	30.613	10969	20972	196130	273240
13.737	117759	919846	465742	417687	30.626	11114	20636	192909	275081
13.742	123407	802458	824232	578567	30.64	10436	20533	186858	275278
13.746	132424	618934	1435121	769535	30.653	11448	21165	178827	273181
13.751	128922	448567	2216829	1045940	30.666	11360	20527	169972	264536
13.755	117018	298729	3209910	1397818	30.679	10721	20739	164562	277980
13.76	101452	189962	4118384	1798224	30.693	10238	23130	163364	292842
13.764	112601	148031	4833807	2154612	30.706	9943	24443	154589	547654
13.769	125564	132130	5058050	2599317	30.719	10564	25216	152764	695353
13.773	112990	117798	4725835	2882755	30.732	9984	26291	149938	785860
13.778	130186	120945	4077578	2708217	30.746	10934	27795	147799	760228
13.782	113415	116137	3181174	2682521	30.759	10536	27731	144030	702350
13.787	154380	133559	2190714	2346442	30.772	11160	29201	143167	646297
13.791	155545	128963	1333459	1932384	30.785	10301	30537	144052	616203
13.796	159756	128700	827127	1482827	30.799	10265	32840	154731	578161
13.8	170896	120712	567608	1197161	30.812	10525	34718	163754	574043
13.805	244494	105721	417876	992002	30.825	10519	33089	171023	540539
13.809	267034	111875	403995	845999	30.838	10659	34148	170852	506352
13.814	430108	124509	387125	736244	30.852	10234	37135	171858	472750
13.818	531554	130322	429477	655567	30.865	10376	38535	175609	447942
13.823	706356	128001	444245	530948	30.878	11204	37633	177691	439928
13.827	838273	134687	439869	474734	30.891	10247	39316	188153	424341
13.832	851746	147710	423960	421747	30.905	10477	50448	211221	425456
13.836	760784	153833	398117	363255	30.918	9962	64083	265572	422586
13.841	663032	174633	390817	366355	30.931	10077	68366	271240	421480
13.845	489820	216369	376470	339613	30.944	9879	68873	265801	415773
13.85	298382	295103	363453	356991	30.958	10635	71566	256747	406553
13.854	225526	451605	351889	330374	30.971	10120	72347	245172	396382
13.859	145745	648269	370100	364913	30.984	10324	72867	238613	380648
13.863	108766	835655	404734	397950	30.997	10750	74013	222856	366127
13.868	83550	1019579	423281	442754	31.011	9878	70415	220716	353717
13.872	82467	1077562	516612	525936	31.024	10238	72090	219808	334804
13.877	88699	1062430	690404	592865	31.037	10268	70117	210848	332245
13.881	95619	826942	1087293	811271	31.05	9781	69055	204300	326740
13.886	90524	741786	1949929	1069934	31.063	9958	66904	197946	347345
13.89	97931	499120	2989469	1498356	31.077	10162	65356	193089	367883
13.895	120468	315606	4210121	2030093	31.09	10517	62772	191348	385141
13.899	107353	198317	5348209	2662076	31.103	9910	64463	190822	388527
13.904	111503	134012	6061779	3253674	31.116	9741	63503	188069	382979
13.908	135165	98060	6426801	3731579	31.13	9956	63083	189623	375287
13.913	117370	82743	6146291	4019673	31.143	9782	63728	188869	361481
13.917	139091	85013	5310528	3986702	31.156	9415	62169	181819	351390
13.922	137130	88825	4034241	3594044	31.169	9492	61719	176365	328317
13.926	134883	108809	2753366	3027188	31.183	9737	61185	171289	318104
13.931	135213	113058	1669234	2313654	31.196	9396	62196	171895	308130
13.935	119127	119707	989337	1616339	31.209	10341	60548	177331	297934
13.94	126614	106182	567460	1020665	31.222	10191	62592	176387	288411
13.944	124811	123361	339046	645647	31.236	9526	61966	166642	282699
13.949	91426	124365	261636	444329	31.249	10064	63723	160286	302038
13.953	116086	139352	272935	334711	31.262	9427	64382	155023	380418
13.958	122730	145414	253098	318470	31.275	9435	59150	154247	511703
13.962	123467	173942	267382	333394	31.289	10409	61056	151010	621769
13.967	142902	146779	296267	359861	31.302	11142	57924	155861	650191
13.971	142744	144139	323467	336962	31.315	10580	54738	184519	632809
13.976	162753	143632	334667	339621	31.328	10718	55513	331067	589591
13.98	182863	125852	331816	314337	31.342	11321	51951	464251	527631
13.985	185741	125542	395383	328330	31.355	10737	51893	499686	476623
13.989	225341	122779	443202	322647	31.368	11274	50740	468236	426319
13.994	257659	110226	504244	343172	31.381	11266	48820	413246	378837
13.998	292792	119174	531677	354101	31.395	10290	47619	374429	349649
14.003	401107	132534	513139	355639	31.408	11988	46070	338831	334753
14.007	440362	136970	496419	350035	31.421	12965	46121	305233	327869
14.012	511631	148757	457208	383142	31.434	11690	45714	277866	339926
14.016	503691	136615	420940	387960	31.448	11601	44798	263009	353495
14.021	457354	140746	391432	378582	31.461	10819	42460	253899	381607
14.025	381767	154900	358920	414391	31.474	12190	43020	250292	416528
14.03	279680	208052	377883	468530	31.487	12691	41750	239629	436370
14.034	232008	244408	404008	539972	31.501	12217	43352	232337	442032
14.039	136448	340980	398966	726519	31.514	11830	44146	225043	453735
14.043	128541	407578	414345	870340	31.527	11555	46123	229945	468179
14.048	102127	510850	393601	977670	31.54	12085	45688	228070	475292
14.052	81192	614244	400549	1096606	31.553	11876	47003	227239	458622
14.057	81626	619168	481757	1128629	31.567	11398	49474	220025	444913
14.061	81067	545288	603987	1027354	31.58	10556	52379	202779	416564
14.066	65814	449217	892972	1049600	31.593	11207	56391	182933	391973
14.07	61744	377911	1339351	1071242	31.606	11095	55523	172641	374737
14.075	68907	272528	2012520	1249671	31.62	10809	57569	160786	348485
14.079	65151	176026	2810528	1475847	31.633	10688	64028	149853	328845
14.084	67375	134171	3425260	1800545	31.646	9820	90256	140537	316184
14.088	73367	120746	3750516	2012822	31.659	10952	122205	129873	297384
14.093	90861	81804	3791701	2192293	31.673	10584	137555	126882	294068
14.097	98374	75877	3319990	2204722	31.686	10442	137377	132189	292181
14.102	132629	77301	2634720	2132790	31.699	10590	133648	130009	298695
14.106	143018	64254	1894321	1863686	31.712	9957	125668	135378	307055
14.111	179571	64672	1239656	1495467	31.726	9996	121127	142854	315000
14.115	281843	66173	834990	1149751	31.739	9742	116753	152469	320829
14.12	422501	72022	526080	812219	31.752	10054	115892	156239	330187
14.124	557085	73293	357321	580849	31.765	10075	107929	154259	449584
14.129	718853	71230	276385	412751	31.779	10655	103420	157519	629010
14.133	846461	78573	240121	342843	31.792	11158	101522	154423	713055
14.137	916321	96097	207666	279506	31.805	11737	94077	156537	744729
14.142	897276	119305	184666	265949	31.818	10848	88296	152637	733589
14.146	759079	120462	164640	239438	31.832	10640	86228	147479	695734
14.151	595628	147294	171200	230721	31.845	10612	84882	141416	761365
14.155	465108	195469	181417	194044	31.858	11071	83598	153650	1000990
14.16	304352	282159	204761	198924	31.871	11361	82816	459196	1302641
14.164	199489	382907	217510	183208	31.885	10556	82882	901514	1602710
14.169	156931	522545	255107	219609	31.898	10429	81422	1192847	1908967
14.173	123498	689579	309460	233507	31.911	11054	80536	1292249	2138348
14.178	106035	744884	344332	253056	31.924	11373	80401	1258425	2392444
14.182	106175	765938	354584	284951	31.938	9910	83067	1174303	2577352
14.187	88512	740000	393683	303956	31.951	10377	79509	1051825	2660491
14.191	94971	586427	469321	321333	31.964	10946	78698	957128	2474399
14.196	99536	461582	559338	320490	31.977	9786	75773	883355	2068485
14.2	92323	314480	676961	309691	31.991	10990	71775	836504	1654472
14.205	88115	224503	855644	316114	32.004	10425	68175	802957	1423546
14.209	107840	166747	1028449	344422	32.017	10381	65735	784729	1301258
14.214	93528	125804	1121349	335419	32.03	10940	65766	780640	1217717
14.218	86602	115021	1147792	335704	32.043	10572	67024	786602	1139783
14.223	97065	97513	961487	360327	32.057	10632	69598	778298	1070927
14.227	91363	97332	842107	348833	32.07	11039	71034	771851	1037312
14.232	81219	84666	654658	356745	32.083	10225	79571	767097	997926
14.236	79372	96823	517024	331669	32.096	10984	92860	746428	993670
14.241	89509	101688	378199	291236	32.11	10524	109658	696593	990118
14.245	97362	96358	326428	259971	32.123	10948	125980	649232	981199
14.25	97573	91109	248601	250092	32.136	10778	136975	603291	981125
14.254	96856	96802	234174	244233	32.149	10977	135980	549997	934546
14.259	92168	89516	216375	246907	32.163	10904	150293	484705	905793
14.263	94631	92185	209222	269877	32.176	11235	300615	442763	856087
14.268	115067	78220	215223	280660	32.189	10880	324799	402448	791024
14.272	116734	77631	211346	302359	32.202	11392	332175	363290	735477
14.277	131819	77909	200926	306309	32.216	10109	321677	326149	672774
14.281	133189	77525	201691	340474	32.229	10775	304338	296454	626745
14.286	163618	81281	205292	351427	32.242	11361	298671	295427	598557
14.29	183166	75331	181923	356134	32.255	10399	292331	261955	590205
14.295	211643	83559	184113	371195	32.269	10937	279213	240150	584952
14.299	212489	90124	179838	347260	32.282	9977	279322	220197	578007
14.304	240095	88249	178324	313851	32.295	10188	267762	214967	574004
14.308	236630	106714	174078	309814	32.308	10666	249409	208762	562171
14.313	212810	96200	178507	276212	32.322	11112	248698	200841	542361
14.317	186438	128546	192848	306831	32.335	10697	244139	202936	509573
14.322	133117	118503	254724	317864	32.348	9750	252990	200498	497233
14.326	144737	140210	258612	337965	32.361	10345	270605	203279	486801
14.331	124830	159943	305942	398986	32.375	10281	288808	205660	464747
14.335	95487	195313	356644	500687	32.388	10853	293008	200840	459038
14.34	81137	197317	374694	558238	32.401	10310	295607	196138	451251
14.344	72489	221199	380279	632930	32.414	11183	291468	194083	432783
14.349	71346	237260	402644	647390	32.428	10842	282681	191188	421838
14.353	73023	211806	374734	647899	32.441	10443	278115	185132	415265
14.358	68935	186198	365426	634681	32.454	10116	262102	188226	397068
14.362	78590	158042	380435	553841	32.467	10373	251963	178065	381705
14.367	79112	138841	427426	494114	32.48	10819	240686	174723	370137
14.371	76967	111217	449046	438517	32.494	10451	232411	171600	354659
14.376	106484	98984	518504	427803	32.507	10611	219855	164013	340202
14.38	109817	82594	536537	413157	32.52	10729	208937	157167	322562
14.385	116778	74326	527198	421468	32.533	10385	204849	154577	311603
14.389	121302	80275	504459	423227	32.547	10399	195403	157373	295879
14.394	140848	68087	432487	435079	32.56	9497	184641	143870	289229
14.398	139450	65346	362129	430564	32.573	9514	177606	141030	272565
14.403	121715	70544	309652	438051	32.586	9749	173985	139770	268688
14.407	138109	73005	245598	417667	32.6	9089	163779	137188	261023
14.412	129310	88970	212745	388380	32.613	9914	159417	136248	249243
14.416	116471	92044	208135	343436	32.626	10365	154965	137844	246088
14.421	126526	104675	187902	327449	32.639	10022	150739	135541	247076
14.425	127958	119394	188712	326273	32.653	9646	141574	131925	248908
14.43	132427	128329	212939	341184	32.666	10046	141961	133360	241284
14.434	125959	144531	245634	342766	32.679	9284	138215	128848	243756
14.439	135572	152156	250539	348710	32.692	10108	141362	131948	232409
14.443	117703	150388	309704	377695	32.706	10456	141098	130367	237872
14.448	115789	138146	306123	411591	32.719	10524	134267	131674	238205
14.452	111549	125679	358213	473219	32.732	10074	129267	127351	232595
14.457	96996	122072	391480	534907	32.745	11513	124329	128372	238642
14.461	82168	113815	434382	642678	32.759	10945	117055	126461	231349
14.466	70168	103220	458357	717937	32.772	10662	110958	126827	234267
14.47	73498	130716	452515	796487	32.785	11160	107389	125452	233444
14.475	62927	123890	408796	826295	32.798	11014	103312	128835	236841
14.479	65720	130166	407586	767285	32.812	11307	98712	135694	246095
14.484	90186	124092	354310	683227	32.825	11828	99068	147982	262690
14.488	84717	133801	334972	596444	32.838	11998	95541	163806	275583
14.493	94649	123696	323147	500072	32.851	11748	92297	178811	294665
14.497	117976	84056	296257	435019	32.865	12303	91451	187200	306060
14.502	121861	83082	327242	396114	32.878	11963	91818	183177	313251
14.506	129488	71660	351262	352200	32.891	11968	90632	86568	312202
14.511	123423	68066	389475	354439	32.904	12238	90639	120239	295986
14.515	132820	72684	384933	344420	32.917	12240	98446	151769	288069
14.52	185695	69293	366517	337584	32.931	12184	99978	151978	267555
14.524	329649	73433	317194	320901	32.944	12666	109355	140657	250485
14.529	653712	83756	299314	317489	32.957	13662	116861	136809	232965
14.533	1322205	86350	247866	268543	32.97	17735	119248	130460	219173
14.538	2470654	94983	218764	269565	32.984	19190	113293	123361	207926
14.542	4416131	95453	169992	256173	32.997	20605	110516	119300	202448
14.547	6706500	120314	166661	236022	33.01	21347	109918	118981	194358
14.551	9319307	123746	162718	260821	33.023	21206	102935	119524	188211
14.556	1.19E+07	126719	156156	272573	33.037	21836	100649	123565	190772
14.56	1.41E+07	153689	188012	311762	33.05	22740	104342	125607	187826
14.565	1.52E+07	210169	194814	332616	33.063	23528	107154	128238	182312
14.569	1.56E+07	398019	212075	340204	33.076	23122	112112	126223	185684
14.574	1.49E+07	789011	256957	350574	33.09	23764	115216	138773	186708
14.578	1.35E+07	1620201	282920	368363	33.103	24820	117270	135226	193850
14.583	1.07E+07	3148011	335619	359633	33.116	24974	114938	137436	200599
14.587	7629503	5250132	359264	357196	33.129	24760	107688	145903	214729
14.591	4591836	7993134	362972	390494	33.143	25107	101008	156617	231520
14.596	2463844	1.08E+07	438358	435308	33.156	26870	94405	169899	247589
14.6	1135098	1.33E+07	545297	543085	33.169	29526	88037	183829	261538
14.605	547795	1.52E+07	893480	728300	33.182	28961	81582	192048	269625
14.609	284880	1.67E+07	1539967	1045445	33.196	29582	76012	190160	278930
14.614	178093	1.72E+07	2761596	1689555	33.209	31564	77732	181744	272913
14.618	146290	1.65E+07	4843645	2704051	33.222	29006	76262	169446	271937
14.623	132937	1.41E+07	7704510	4075514	33.235	29281	75448	159505	254009
14.627	145418	1.12E+07	1.09E+07	5921478	33.249	32150	83212	147630	246880
14.632	176931	7673701	1.38E+07	8052523	33.262	34569	91831	138615	229346
14.636	198220	4448854	1.67E+07	1.01E+07	33.275	41161	94994	131171	215032
14.641	223504	2284506	1.91E+07	1.23E+07	33.288	42308	96479	126099	211399
14.645	266240	1097250	2.21E+07	1.40E+07	33.302	44492	95850	120806	194650
14.65	305529	521422	2.48E+07	1.56E+07	33.315	43224	92732	116722	191870
14.654	331109	259634	2.70E+07	1.62E+07	33.328	40946	88112	109851	189751
14.659	287177	176933	2.77E+07	1.60E+07	33.341	37479	86187	110033	198970
14.663	304699	160928	2.72E+07	1.44E+07	33.355	35804	80743	106685	244361
14.668	272466	143975	2.55E+07	1.22E+07	33.368	34013	77837	103993	328377
14.672	260034	171401	2.22E+07	9371362	33.381	31371	77830	106012	396803
14.677	208415	196820	1.73E+07	6437918	33.394	29905	73055	102262	433121
14.681	199707	228917	1.16E+07	3963931	33.407	52816	71021	100615	459700
14.686	167333	294413	5866903	2356526	33.421	61914	70481	100051	474292
14.69	167821	301821	2586723	1542520	33.434	67671	71621	109135	483446
14.695	148496	336308	1297026	1158763	33.447	73077	70023	109880	519045
14.699	141011	376847	817818	1100680	33.46	71719	70172	129979	558406
14.704	148303	383008	703301	1135055	33.474	70364	70534	173239	622377
14.708	135764	338516	776512	1134861	33.487	71408	69127	194529	691824
14.713	116112	300141	849764	1127903	33.5	72620	65164	194202	796569
14.717	110017	260176	1071815	1148586	33.513	73611	69295	197651	867558
14.722	106977	253721	1278482	1239263	33.527	73687	70842	202719	962458
14.726	118027	206114	1640945	1343073	33.54	76490	72105	208103	1070203
14.731	105363	174083	2044981	1642800	33.553	75989	76061	221977	1194234
14.735	119904	154721	2406597	1994285	33.566	76531	79123	240453	1329243
14.74	126764	138002	2609889	2678163	33.58	75965	80765	280274	1469404
14.744	160331	131265	2648079	3616095	33.593	75231	80894	333386	1600579
14.749	155593	136546	2516037	4639525	33.606	76487	80279	394438	1741669
14.753	163447	127292	2242792	5747856	33.619	74518	80584	465814	1868669
14.758	181315	116718	1840570	6596564	33.633	79041	80177	521034	1975439
14.762	164638	118568	1373611	6692066	33.646	77837	99356	616134	2157305
14.767	159907	105369	958046	6428253	33.659	79544	145247	712862	2419575
14.771	148115	94676	705377	5509148	33.672	78187	245123	857308	2604523
14.776	139056	110201	557324	4042492	33.686	74562	363749	1028695	2786713
14.78	130422	112898	534925	2724370	33.699	72751	511157	1196725	2913521
14.785	125737	133784	539658	1633905	33.712	75398	661186	1432219	3045145
14.789	133991	154280	489939	1034824	33.725	75855	834213	1639932	3084816
14.794	147226	165008	473586	682576	33.739	72629	1030293	1966665	3251985
14.798	136578	179033	441723	524185	33.752	72951	1196955	2279206	3584029
14.803	141949	176892	391522	433954	33.765	72720	1390895	2580888	3909714
14.807	138434	176226	351183	434219	33.778	72035	1552726	2995064	4010955
14.812	142451	143609	379561	363974	33.792	72952	1748291	3402814	4284884
14.816	156358	154946	408176	372154	33.805	77273	1946488	3572448	4583963
14.821	165471	152093	508509	379701	33.818	101834	2231405	4090148	4950092
14.825	159859	145076	589675	401735	33.831	442518	2653779	4498699	5309423
14.83	172549	146884	700633	475551	33.845	1177039	2984844	4869851	5966978
14.834	155439	134896	716503	575843	33.858	1979958	3369737	5249173	6191656
14.839	180690	123699	812423	699102	33.871	2670128	3792814	5263695	6393614
14.843	183989	129642	800023	929195	33.884	3305719	4153410	5149880	6770053
14.848	206416	131101	765055	1201852	33.898	3869356	4723766	5300888	7450673
14.852	258368	137807	705516	1465732	33.911	4679724	5373535	5846814	7910214
14.857	323831	134551	647948	1672320	33.924	5526047	5906042	6333297	8629356
14.861	426355	137573	545284	1855354	33.937	6104825	6655675	6931015	9096068
14.866	574657	139792	458300	1812348	33.95	6679292	7155923	7823080	9684403
14.87	714320	126622	421812	1511376	33.964	7583772	8042603	8492683	1.03E+07
14.875	810838	143825	323391	1359761	33.977	8134660	8901960	9843778	1.09E+07
14.879	807913	142193	300861	1012341	33.99	8788612	9885190	1.09E+07	1.58E+07
14.884	765613	152152	305420	744609	34.003	9293502	1.04E+07	1.16E+07	1.22E+07
14.888	666200	182217	320880	614652	34.017	9703927	1.16E+07	1.28E+07	1.32E+07
14.893	568506	224699	311972	514054	34.03	1.01E+07	1.26E+07	1.42E+07	1.42E+07
14.897	438539	279938	342613	470985	34.043	9213785	1.32E+07	1.44E+07	1.46E+07
14.902	360107	367293	378681	448255	34.056	746032	1.39E+07	1.54E+07	1.58E+07
14.906	301806	466104	410887	469140	34.07	620247	1.49E+07	1.63E+07	1.68E+07
14.911	229400	584623	442774	473400	34.083	512305	1.56E+07	1.73E+07	1.83E+07
14.915	206273	716921	497570	476449	34.096	436532	1.61E+07	1.90E+07	1.88E+07
14.92	156993	752537	587810	509299	34.109	374347	1.67E+07	1.95E+07	1.92E+07
14.924	145482	697995	656250	484219	34.123	366303	1.74E+07	1.98E+07	2.04E+07
14.929	118255	683168	737244	493447	34.136	377258	1.85E+07	2.05E+07	2.14E+07
14.933	110393	530772	835923	531297	34.149	414787	1.89E+07	1.98E+07	2.15E+07
14.938	125921	493057	1047876	563356	34.162	406794	1.86E+07	2.07E+07	2.22E+07
14.942	149058	405571	1204376	570909	34.176	353076	1.96E+07	2.14E+07	2.29E+07
14.947	219608	323007	1477777	658783	34.189	303141	1.96E+07	2.15E+07	2.33E+07
14.951	390872	296901	1737460	723863	34.202	262205	2.00E+07	2.16E+07	2.35E+07
14.956	636983	240842	1912427	845371	34.215	219028	2.00E+07	2.24E+07	2.36E+07
14.96	984429	192841	1921247	945829	34.229	194966	2.01E+07	2.29E+07	2.40E+07
14.965	1411878	158780	1977899	1009834	34.242	173427	486484	2.34E+07	2.40E+07
14.969	1855329	129447	1741191	1078239	34.255	160002	608677	2.37E+07	2.43E+07
14.974	2231579	112861	1654887	1091552	34.268	147565	844551	2.41E+07	2.52E+07
14.978	2318930	109567	1418807	1075944	34.282	138517	595610	2.44E+07	2.54E+07
14.983	2188218	111942	1276631	1014923	34.295	131197	399528	2.45E+07	2.55E+07
14.987	1840588	187004	1147112	895939	34.308	124478	322814	2.47E+07	2.54E+07
14.992	1452778	303235	904292	840847	34.321	117769	285365	2.48E+07	2.57E+07
14.996	1024532	567321	735915	766538	34.335	110896	273981	2.51E+07	2.60E+07
15.001	643811	961953	578453	624733	34.348	104173	288925	2.51E+07	2.62E+07
15.005	383989	1586062	449620	495897	34.361	99388	314442	2.51E+07	2.62E+07
15.01	248268	2232434	377369	422151	34.374	94031	312542	2.52E+07	2.63E+07
15.014	171523	2865826	355145	430068	34.387	89393	277470	2.53E+07	2.63E+07
15.019	153009	3205813	445294	447311	34.401	83189	257950	1.97E+07	2.63E+07
15.023	113467	3165989	764323	475620	34.414	81207	238790	2.01E+07	2.63E+07
15.028	115672	2918666	1344182	629090	34.427	78247	242049	2.17E+07	2.62E+07
15.032	118847	2429803	2362837	913630	34.44	77455	246241	2.38E+07	2.63E+07
15.037	125498	1763063	4016446	1359206	34.454	72688	237007	2.48E+07	2.62E+07
15.041	134110	1175137	6390193	2020717	34.467	71434	253155	1615469	2.60E+07
15.045	151269	721325	8607136	3044799	34.48	72928	231897	719504	2.60E+07
15.05	189690	413200	1.09E+07	4189275	34.493	73765	222729	271204	2.59E+07
15.054	209327	277631	1.27E+07	5573169	34.507	80726	211287	387949	2.60E+07
15.059	214902	182582	1.33E+07	6952468	34.52	82494	199411	610391	2.56E+07
15.063	216949	139655	1.33E+07	7795816	34.533	83607	188212	1261255	2.57E+07
15.068	227790	114712	1.21E+07	7947228	34.546	111447	185700	2246181	2.55E+07
[truncated: 2,320 more rows]
