# Supplementary material for: Temperature dependence of emission product distribution from vaping of vitamin E acetate
Source: PLoS One. 2022 Mar 24;17(3):e0265365. doi: 10.1371/journal.pone.0265365 (PMC8947410; doi:10.1371/journal.pone.0265365)
Supplement: S1 Dataset — (ZIP) [file pone.0265365.s001.zip › Datasets/Fig 4&5 Dataset.csv]

	176	237	322	356
DL-alpha tocopherol acetate (VEA)	0.179338684	0.161082607	0.149421098	0.166468402
DL-alpha tocopherol (VE)	0.000830555	0.00043271	0.000631232	0.000600685
Duroquinone	0.001797955	0.002104318	0.008075558	0.010370803
1-Pristene	0.00838222	0.015441602	0.041669359	0.060902071
1-Dodecanol, 3,7,11-trimethyl	0.020486076	0.015127195	0.027383499	0.03776675
1-heptene, 2,6-dimethyl	0.01119114	0.000726138	0.003138541	0.081475435
1-Undecene, 4-methyl	0.000605074	0.000421129	0.001848564	0.004239104
1-Heptene, 2-methyl	0.003511654	0.003880962	0.017922034	0.028769659
Durohydroquinone	0.002824272	0.005029368	0.017678917	0.008177019
1-decene, 4-methyl	0.000843918	0.000617017	0.002037324	0.003990046
2,6,10-Trimethylundeca-1,3-diene	0.005771094	0.003685055	0.006876703	0.008138433
Benzaldehyde, 2-hydroxy-4-methoxy-3,6-dimethyl	0.000602631	0.000889065	0.002706485	0.003363893
3,7,11,15-Tetramethyl-2-hexadecen-1-ol (Phytol)	0.000507182	0.000433648	0	0
Dodecane, 2,6,10-trimethyl	0.001603877	0.009359127	0	0
1,4-Benzenediol, 2,3,5-trimethyl	0	0	0.007092647	0.0051083
2,6-Dimethyl-1,6-heptadiene	0	0	0.001832009	0.004171893
1-Octene, 3,7-dimethyl	0	0	9.01815E-05	0.000217
1-octene, 3-methyl	0	0	0	0.002195926
