# Supplementary material for: Temperature dependence of emission product distribution from vaping of vitamin E acetate
Source: PLoS One. 2022 Mar 24;17(3):e0265365. doi: 10.1371/journal.pone.0265365 (PMC8947410; doi:10.1371/journal.pone.0265365)
Supplement: S1 Dataset — (ZIP) [file pone.0265365.s001.zip › Datasets/Fig 6 Dataset.csv]

	Polar Column					Polar Column
R.T.	176	237	322	356	R.T.	176	237	322	356
6.091	1842.43	2557.43	2363.4	2227.35	8.1	153.27	5031	26220	10405
6.096	1769.46	2104.01	2477.35	2358.99	8.113	147.57	5270	28570	10261
6.1	1828.44	2386.17	2492.07	2162.41	8.127	146.11	5816	28894	11512
6.105	1645.68	2484.76	2345.22	2342.92	8.14	142.68	4484	26418	9985
6.109	1626.94	2093.63	2460.12	2315.25	8.153	137.97	4345	26691	10467
6.114	1628.92	2244.95	2525.82	2296.56	8.166	134.81	4044	27054	11547
6.118	1722.43	2158.97	2435.97	2225.51	8.179	128.78	4598	26249	10768
6.123	2092.53	2406.8	2092.49	2298.95	8.193	136.62	3866	24592	11599
6.127	1775.32	2121.44	2409.86	2335.47	8.206	131.17	4343	21942	12234
6.132	1998.78	2376.42	2465.52	2260.84	8.219	130.26	4277	21800	11845
6.136	1847.49	2391.2	2179.7	2268.27	8.232	120.17	4265	20446	9779
6.141	1799.79	2459.24	2425.19	2534.15	8.246	125.73	4182	16972	9535
6.145	1793.09	2042.35	2328.46	2095.82	8.259	127.47	3997	15383	9165
6.15	1886.52	2337.23	2152.27	2303.39	8.272	115.08	4196	13867	8382
6.154	2085.62	1977.92	2301.58	2278.55	8.285	95.29	3799	12429	7708
6.159	1879.53	2334.77	2440.25	2153.85	8.299	103.69	3690	12276	7358
6.163	1702.04	2289.15	2318.89	1941.68	8.312	96.16	4115	9899	7474
6.168	1491.33	2218.32	2230.62	2185.18	8.325	92.22	3642	8145	6719
6.172	1750.55	2257.27	2165.6	2489.25	8.338	88.32	3519	7935	6898
6.177	1841.92	2218.45	2212.27	2362.74	8.352	93.4	3378	8389	6219
6.181	1608.23	2288.43	2066.52	2176.38	8.365	93.01	3031	7155	5516
6.186	1771.76	2097.87	2418.49	2055.56	8.378	107.16	3252	7167	5745
6.19	1600.66	2011.73	2125.79	2493.96	8.391	99.14	3549	7568	6054
6.195	1941.82	2184.67	2495.31	2453.46	8.405	101.21	3710	7032	5181
6.199	1819.11	2447.03	2265.93	2215.69	8.418	88.03	3020	6044	4517
6.204	1725.39	2071.48	2100.93	2059.71	8.431	86.43	3099	5976	4381
6.208	1682.07	2357.21	2365.38	2084.4	8.444	89.18	3593	6135	4268
6.213	1784.76	2320.4	2240.87	2405.82	8.458	87.84	3481	5577	4399
6.217	1707.27	1989.19	1890.95	2095.32	8.471	99.48	3058	5329	4895
6.222	1752.17	2132.57	2286.62	2195.13	8.484	85.75	2986	5202	4379
6.226	1710.96	2194.16	1858.2	2157.31	8.497	83.54	3142	5480	4092
6.231	1566.3	2447.99	2332.04	1952.47	8.511	90.41	2760	5370	4719
6.235	1992.65	1931.92	2497.87	2290.47	8.524	95.35	2631	5051	4049
6.24	1837.89	1952.44	2332.19	2015.68	8.537	85.38	2823	5422	3880
6.244	1759.27	2119.52	2151.14	2039.24	8.55	86.17	2643	5394	4562
6.249	1611.94	2109.78	2304.18	2192.67	8.564	89.2	2817	4258	4420
6.253	1694.94	2099.48	2268.1	2172.29	8.577	95.26	3288	4349	3851
6.258	1761.53	1927.81	2020.22	1940.44	8.59	86.95	2860	4862	4212
6.262	1713.37	2091.81	2242.91	1874.13	8.603	82.45	2779	5040	3489
6.267	1594.8	2260.12	2059.73	2118.27	8.616	84.17	2622	4546	3760
6.271	1615.22	2078.72	2309.86	2186.18	8.63	85.51	2765	4665	4305
6.276	1721.91	2138.02	2481.8	2143.98	8.643	76.02	2894	4899	3775
6.28	1768.39	2164.85	2370.65	2218.2	8.656	88.98	3034	4806	4212
6.285	1693.18	2012.43	2211.73	1905.52	8.669	90.34	2605	4881	3612
6.289	1744.39	2070.91	2068.89	1864.51	8.683	83.77	2513	4331	3550
6.294	1788.54	2054.18	1962.15	2337.79	8.696	85.37	2720	4333	3368
6.298	1472.32	2017.68	2082.53	2045.44	8.709	89.14	3015	4604	3109
6.303	1684.67	2280.63	2265.24	2003.17	8.722	86.54	2975	4952	3031
6.307	1795.74	1985.91	2283.08	2017.28	8.736	77.53	2666	4266	3744
6.312	1665.39	1736.46	1747.54	1973.49	8.749	86.63	3045	4225	3657
6.316	1480.47	2408.57	2302.99	2156.03	8.762	80.31	3074	4511	3386
6.321	1565.17	1721.69	2122.35	1992.81	8.775	80.53	2790	4906	3425
6.325	1652.28	2049.66	2084.99	2262.71	8.789	90.41	3144	3633	3620
6.33	1631.16	2359.87	1983.04	2151.33	8.802	81.87	3016	4143	3578
6.334	1539.17	1837.81	2130.03	1984.45	8.815	83.83	3240	4605	3540
6.339	1553.67	2183.44	2073.38	1980.07	8.828	92.12	2503	4350	3459
6.343	1513.63	1873	2076.47	2021.85	8.842	83.04	3365	4114	3277
6.348	1537.68	1831.4	2267.04	2042.07	8.855	88.62	3298	3511	3312
6.352	1710.91	2108.58	2112.01	2002.49	8.868	85.76	3152	4041	3318
6.357	1536.1	2084.38	2059.59	2179.55	8.881	85.35	2731	3832	3568
6.361	1641.27	2053.67	2048.2	1895.24	8.895	85.47	2934	4082	3246
6.366	1461.7	2199.16	1883.16	1779.24	8.908	78.71	2933	3801	3104
6.37	1495.68	2000.11	2003.68	1954.69	8.921	74.05	2718	4104	3132
6.375	1551.83	1898.43	1890.16	2005.94	8.934	78.9	2889	4169	4196
6.379	1459.27	2001.32	2048.4	1887.08	8.948	75.83	2705	3491	3646
6.384	1446.73	2157.26	2214.47	1935.13	8.961	82.05	3059	3546	3673
6.388	1566.07	2056.79	2020.07	1933	8.974	85.62	3070	3758	3135
6.393	1557.04	1984.52	1921.63	2061.05	8.987	81.03	2999	3674	3421
6.397	1509.25	2019.62	1953.95	1919.77	9.001	86.8	3003	3816	3131
6.402	1521.89	2047.33	1840.67	2050.59	9.014	72.44	3102	4605	2950
6.406	1625.02	1878.33	2200.55	2029.02	9.027	72.44	3180	4089	2516
6.411	1639.61	2018.12	2034.98	2008.06	9.04	80.9	3133	3464	3243
6.415	1689.14	2098.74	2163.22	1788.88	9.053	76.64	3104	3236	9527
6.42	1542.34	1735.13	2039.21	1892.11	9.067	81.74	3222	3575	4934
6.424	1576.41	1860.19	2131.5	1802.41	9.08	83.27	3328	3634	3960
6.429	1644.76	2057.07	2198.32	1993.66	9.093	75.44	2983	3427	3540
6.433	1767.58	1909.79	2076.84	2043.4	9.106	81.3	3064	4452	3556
6.438	1496.05	1984.32	2061.72	2004.67	9.12	90.91	2878	3868	3102
6.442	1728.14	1821.76	2032.67	2004.82	9.133	79.6	2938	4004	3161
6.447	1712.3	1784.55	2037.58	1715.46	9.146	81.85	3001	4423	3309
6.451	1565.58	1896.66	2064.18	1813.39	9.159	89.16	2920	3980	3119
6.456	1555.85	1967.81	1977	2054.52	9.173	80.75	2819	3954	3147
6.46	1576.6	1838.7	2206.57	2006.2	9.186	92.49	2206	4444	3291
6.465	1576.3	2015.79	1993.22	2032.82	9.199	84.27	2321	5138	3582
6.469	2091.01	1908.46	1668.49	1988.4	9.212	93.97	2678	5997	2810
6.474	1723.56	1819	1976.51	1753.85	9.226	81.94	2708	6791	3231
6.478	1673.41	2123.59	1934.15	1741.84	9.239	89.68	3290	7237	2936
6.483	1594.82	1800.27	1748.64	1646.2	9.252	84.65	2835	7241	2636
6.487	1813.02	2018.63	2003.22	1883.84	9.265	86.33	2608	5731	3261
6.492	1515.26	1812.17	1753.62	2163.81	9.279	76.86	2736	5921	2932
6.496	1451.81	1795.35	1734.52	2123.64	9.292	83.85	2764	7095	2901
6.501	1405.6	1857.49	1924.59	1612.58	9.305	92	3301	6962	2779
6.505	1738.4	1737.9	2010.78	1792.63	9.318	92.45	2583	7442	2506
6.509	1608.96	1892.26	1897	1828.01	9.332	84.8	2744	8150	2887
6.514	1758.08	1951.93	1790.7	1780.59	9.345	86.42	3134	10300	2505
6.518	1703.61	1912.22	1919.91	1904.87	9.358	70.63	2635	10904	2695
6.523	1612.54	1717.21	1573.13	1853.17	9.371	80.31	2958	12036	3095
6.527	1700.68	1920.68	1935.07	1876.4	9.385	83.69	2595	11179	3227
6.532	1706.71	1947.56	2013.46	1727.38	9.398	80.44	2751	9375	2934
6.536	1651.73	1886.2	1938.53	1996.49	9.411	84.15	2453	8627	2416
6.541	1680.68	1927.56	1858.47	2158.29	9.424	85.09	2901	9879	3087
6.545	1580.48	1847.03	1951.27	1719.77	9.438	84.83	3012	10602	3053
6.55	1405.87	1896.24	1886.9	2080.76	9.451	93.05	2644	11262	3185
6.554	1529.6	1626.8	2028.68	1763.46	9.464	79.95	2703	12646	3049
6.559	1567.8	1865.84	1734.61	1826.71	9.477	89.97	2678	11330	3168
6.563	1732.96	1762.86	1774.61	1710.27	9.491	88.24	2556	10267	3382
6.568	1387.88	2204.19	2068.93	1923.69	9.504	98.09	2902	10119	3358
6.572	1599.65	1869.37	1954.69	2015.23	9.517	83.68	2737	8055	2588
6.577	1633.69	1999	2175.62	1783.46	9.53	91.95	2751	9963	3025
6.581	1541.02	2121.07	1931.16	1670.41	9.543	92.29	3014	12610	2972
6.586	1547.67	1790.61	1899.32	1792.42	9.557	93.73	3136	16154	3326
6.59	1604.17	2077.73	1992.27	1952.43	9.57	96.6	2685	17420	3356
6.595	1672.18	1836.17	1701.71	1694.15	9.583	95	2679	17646	2602
6.599	1710.87	1718.06	2035.85	1751.73	9.596	100.47	2803	14909	2682
6.604	1523.54	1974.08	1740.84	1866.23	9.61	107.78	2763	12934	2984
6.608	1661.02	2129.92	1743.12	1933.63	9.623	97.55	2609	12584	2716
6.613	1521.85	2118.44	1883.57	1756.65	9.636	100.36	3206	12659	3368
6.617	1712.71	2168.99	2206.08	1723.64	9.649	101.54	2977	11725	2869
6.622	1666.18	2405.71	1826.05	1826.4	9.663	113.62	2947	11078	2777
6.626	1625.7	2128.5	2029.78	1745.87	9.676	100.23	2482	9360	3045
6.631	1611.05	2347.32	1928.52	1822.96	9.689	97.47	2316	9548	3420
6.635	1611.4	2270.25	2319.9	1808.65	9.702	106.32	2384	9478	2837
6.64	1747.66	2148.15	1865.3	1719.73	9.716	112.76	2383	8553	3379
6.644	1649	2290.14	1833.4	1884.35	9.729	117.65	3198	7789	3119
6.649	1844.54	1978.33	2108.67	1659.76	9.742	116.44	3039	7028	3073
6.653	1676.02	1931.46	2280.07	1697	9.755	116.8	3367	7215	3541
6.658	1772.37	1922.24	2448.03	1665.74	9.769	122.66	2583	7260	2657
6.662	1636.04	1846.36	2264.83	1490.47	9.782	131.36	2794	6908	2736
6.667	1704.46	1763.78	2213.77	1841.01	9.795	123.36	3247	6655	2872
6.671	1818.95	1874.63	2178.01	1661.92	9.808	137.91	3180	7753	2930
6.676	1870	1993.11	1940.42	1632.42	9.822	132.04	3020	9241	3379
6.68	1794.32	1900.04	2105.96	1737.77	9.835	148.82	2833	10728	3152
6.685	1590.78	1960	2179.6	1767.3	9.848	152.13	2764	9568	3212
6.689	1899.63	2196.17	2293.16	1678.91	9.861	148.75	2594	8603	2865
6.694	1728.98	1740.42	2097.56	1765.02	9.875	147.03	3299	7447	3013
6.698	1902.94	2115.29	2074.06	1591.4	9.888	160.5	2946	6770	2928
6.703	1860.86	1830.89	1974.34	1510.56	9.901	158.72	2586	7700	3040
6.707	1835.48	2032.2	1871.19	1907.45	9.914	170.16	2732	7695	2744
6.712	1627.51	1639.44	1805.07	1637.02	9.928	167.44	2817	8401	2730
6.716	1689.43	2024.87	1874.64	1911.31	9.941	172.17	2617	7568	3080
6.721	1815.74	1847.32	1726.08	1584.7	9.954	178.67	2800	7770	3011
6.725	1582.57	1940.91	1926.46	1747.07	9.967	192.3	2833	6821	2598
6.73	1584.79	1788.18	2014.41	1688.79	9.981	190.74	3060	7595	3323
6.734	1557.26	1927.6	1696.75	1824.51	9.994	205.47	3116	6806	2760
6.739	1659.96	1809.17	1844.93	1876.45	10.007	201.81	2840	6887	2703
6.743	1566.04	1652.21	1846.07	1897.5	10.02	218.03	2544	7316	2981
6.748	1662.54	1898.78	2221.5	1701.21	10.034	223.24	2646	5931	2738
6.752	1392.24	2099.13	1925.64	1664.87	10.047	234.76	2771	4979	2709
6.757	1475.13	1764.72	1899.74	1708.46	10.06	237.53	2650	5259	2640
6.761	1696.25	1558.4	1817.52	1564.35	10.073	242.39	2635	4614	2814
6.766	1501.99	1727.16	1786.51	1724.91	10.086	239.28	2495	4183	2977
6.77	1781	1621.13	1754.35	1648.41	10.1	238.11	2616	4290	2671
6.775	1456.89	1751.78	1887.7	1517.69	10.113	233.75	3126	3706	2741
6.779	1540.53	1895.98	1935.12	1656.14	10.126	235.85	2967	3555	2531
6.784	1781.15	2092.13	1869.19	1631.59	10.139	204.84	2242	3530	2957
6.788	1518.61	1709.17	1819.57	1697.36	10.153	155.23	2459	3030	2742
6.793	1559.51	1913.79	1687.31	1740.27	10.166	142.99	2594	2711	2992
6.797	1384.99	1944.81	1773.19	1818.21	10.179	144.17	2516	3091	3156
6.802	1429.67	1841.07	1831.85	1619.81	10.192	161.76	2461	3008	2588
6.806	1729.57	1769.74	1897.06	1458.28	10.206	194.38	2373	2597	3140
6.811	1653.19	1869.99	1781.93	1899.7	10.219	194.16	2732	2760	2953
6.815	1690.34	1537.99	1695.9	1703.75	10.232	203.64	2916	3119	2995
6.82	1690.47	1830.02	1712.66	1878.84	10.245	208.63	2695	3011	2813
6.824	1652.09	1844.92	1837.53	1740.6	10.259	206.06	2436	3031	2218
6.829	1743.26	1806.91	1946.19	1543.07	10.272	216.11	2263	2660	2717
6.833	1672.41	1680.94	1961.33	1677.62	10.285	236.63	2932	2797	2729
6.838	1589.09	1574.64	1713.04	1654.77	10.298	248.68	2768	3061	2415
6.842	1580.08	1492.11	1709.38	1481.04	10.312	249.79	2566	2970	2405
6.847	1592.08	1703.81	1731.75	1641.38	10.325	252.31	2547	2811	2626
6.851	1407.09	1851.19	1915.16	1709.64	10.338	240.53	2520	2994	2420
6.856	1694.71	1597.99	1768.82	1572.76	10.351	247.72	2904	2887	2727
6.86	1593.59	1576.39	1720.95	1507.8	10.365	253.1	2328	2790	2603
6.865	1568.9	1650	1700.17	1597.82	10.378	246.53	2704	2896	2918
6.869	1596.53	1614.2	1639.22	1541.75	10.391	253.05	2482	2819	2679
6.874	1547.01	1513.71	1489.78	1521.49	10.404	247.03	2682	2701	3000
6.878	1629.63	1491.93	1767.16	1714.93	10.418	234.24	2319	3576	2915
6.883	1668.68	1607.25	1676.14	1503.85	10.431	231.48	2473	3491	2543
6.887	1641.31	1680.69	1539.5	1764.32	10.444	234.64	2744	3187	2779
6.892	1558.12	1622.61	1722.92	1469.11	10.457	234.83	2610	3383	2856
6.896	1506.25	1484.14	1615.6	1520.27	10.471	222.95	2583	3469	2648
6.901	1443.09	1783.14	1764.61	1663.3	10.484	232.84	3035	2776	3149
6.905	1628.24	1431.9	1633.76	1410.7	10.497	251.31	2669	2842	2831
6.91	1848.9	1507.55	1465.67	1608.13	10.51	236.55	2292	3506	2262
6.914	1553.24	1435.25	1921.29	1466.87	10.523	249.64	2607	2807	3112
6.919	1633.35	1793.77	1794.71	1455.62	10.537	228.01	2623	3020	2824
6.923	1679.74	1561.12	1627.96	1554.3	10.55	221.41	2119	2980	2911
6.928	1516.56	1591.01	1456.52	1471.67	10.563	221.2	2313	3129	2768
6.932	1722.23	1590.48	1642.67	1480.68	10.576	258.93	2369	2521	2562
6.937	1711.95	1563.15	1605.01	1499.98	10.59	313.95	2784	2403	2801
6.941	1534.22	1493.96	1462.72	1768.11	10.603	370.71	2415	2741	2451
6.946	1525.41	1629.36	1603.83	1451.31	10.616	345.9	2275	2936	2801
6.95	1567.05	1485.57	1389.69	1565.36	10.629	297.75	2554	2569	3065
6.955	1719.64	1523.42	1546.63	1405.14	10.643	237.29	2517	2692	2834
6.959	1576.07	1507.81	1545.23	1609.7	10.656	184.12	2474	2518	2628
6.963	1322.51	1725.12	1632.85	1578.26	10.669	162.47	2478	2576	2374
6.968	1513.71	1496.31	1527.92	1673.1	10.682	162.03	2352	3078	2386
6.972	1746.52	1744.05	1723.43	1563.23	10.696	133.43	2695	2848	3055
6.977	1747.42	1519.25	1433.04	1465.72	10.709	140.32	2622	3115	2622
6.981	1552.09	1558.13	1887.88	1569.41	10.722	140.84	2709	2566	3203
6.986	1339.54	1439.33	1435.35	1428.48	10.735	134.33	2498	2879	2874
6.99	1572.5	1424.1	1544.93	1703.27	10.749	136.24	2466	2594	2483
6.995	1413.19	1632.7	1793.1	1607.02	10.762	130.08	2360	2813	3020
6.999	1623.83	1621.2	1483.51	1312.98	10.775	122.19	2283	2811	2729
7.004	1494.13	1729.3	1607.1	1423.87	10.788	122.68	2231	2790	2804
7.008	1470.5	1481.74	1715.02	1678.69	10.802	134.64	2627	2931	3151
7.013	1456.87	1578.92	1534.86	1816.96	10.815	115.56	2568	2836	2790
7.017	1572.42	1510.89	1613.33	1460.19	10.828	119.81	2588	2984	2923
7.022	1404.52	1535.76	1655.84	1456.14	10.841	137.39	2405	3217	2977
7.026	1570.73	1564.6	1586.29	1450.46	10.855	122.17	2717	3037	3350
7.031	1363.9	1501.38	1446.54	1638.28	10.868	122	2502	3110	2821
7.035	1508.36	1527.49	1483.13	1428.27	10.881	124.4	2245	2624	2965
7.04	1521.22	1675.54	1780.9	1416.71	10.894	127.49	2114	2482	2560
7.044	1614.72	1646.28	1512.89	1572.4	10.908	131.42	2300	2813	2241
7.049	1426.84	1371.68	1611.71	1632.75	10.921	118.74	2556	2363	2455
7.053	1447.72	1448.03	1751.84	1421.65	10.934	126.79	2123	2640	2901
7.058	1600.94	1381.85	1521.96	1487.55	10.947	128.94	2924	2450	2591
7.062	1281.07	1518.48	1580.78	1465.16	10.961	135.25	2659	2319	2578
7.067	1446.98	1294.09	1620.77	1584.27	10.974	159.36	2518	2511	2726
7.071	1561.77	1453.69	1591.11	1441.77	10.987	132.49	2950	2452	2883
7.076	1381.96	1738.67	1511.8	1401.73	11	128.23	2375	2753	2439
7.08	1385.12	1410.41	1735.08	1336.57	11.013	125.93	2374	2729	2811
7.085	1514.29	1503.57	1549.53	1424.63	11.027	129.52	2530	2724	2557
7.089	1440.16	1330.92	1637.13	1543.69	11.04	128.18	2263	2668	2886
7.094	1502.6	1624.22	1774.85	1475.33	11.053	122.66	2485	2958	2759
7.098	1588.42	1575.68	1441.4	1665.5	11.066	119.17	2289	2453	2415
7.103	1455.59	1538.37	1406.44	1688.73	11.08	129.91	2527	2953	2735
7.107	1672.34	1242.33	1595.56	1321.38	11.093	131.34	2448	2753	2564
7.112	1537.63	1484.01	1437.96	1401.42	11.106	116.52	2467	2596	2642
7.116	1566.28	1389.69	1466.75	1671.33	11.119	121.84	2584	2846	2324
7.121	1557	1531.74	1532.71	1463.66	11.133	129.32	2670	2786	2505
7.125	1435.73	1593.58	1835.96	1527.22	11.146	135.21	2422	2630	2776
7.13	1463.12	1468.5	1614.17	1484.07	11.159	134.17	2351	3080	2575
7.134	1297.62	1539.14	1412.74	1397.32	11.172	127.35	2531	2533	2878
7.139	1459.47	1382.14	1456.61	1448.5	11.186	120	2469	2561	2026
7.143	1541.51	1386.15	1422.35	1569.82	11.199	135.75	2560	2651	2522
7.148	1361.94	1392.47	1550.79	1343.53	11.212	126.51	2462	2823	2578
7.152	1316.02	1517.21	1273.3	1490.66	11.225	137.31	2799	2370	2583
7.157	1464.04	1479.53	1329.37	1391.38	11.239	131.35	2491	2757	2627
7.161	1336.77	1575.11	1504.53	1474.19	11.252	130.48	2354	2612	2765
7.166	1486.69	1484.33	1796.25	1522.92	11.265	123.33	2394	2544	2742
7.17	1525.86	1474.45	1492.69	1693.65	11.278	126.98	2147	2348	2727
7.175	1493.05	1505.77	1510.79	1427.07	11.292	132.99	2420	2527	2559
7.179	1369.26	1488.27	1329.74	1600.3	11.305	129.38	2187	2737	2829
7.184	1434.86	1459.01	1359.82	1574.5	11.318	130.96	2409	2961	3139
7.188	1409.05	1371.16	1370.82	1447.15	11.331	137.18	2540	2931	2708
7.193	1387.09	1572.24	1445.39	1549.96	11.345	132.61	2442	3240	2837
7.197	1471.14	1435.81	1695.78	1632.02	11.358	130.39	2610	2404	2349
7.202	1316.24	1479.22	1415.36	1366.7	11.371	135.15	2690	2754	2429
7.206	1533.15	1618.69	1562.95	1397.46	11.384	144.34	2495	2811	2457
7.211	1429.34	1601.24	1430.91	1571.98	11.398	130.71	2428	2376	2286
7.215	1641.36	1493.58	1427.98	1630.56	11.411	133.74	2665	2591	2397
7.22	1337.57	1463.99	1780.99	1399.67	11.424	148.16	2576	3021	2853
7.224	1420.97	1372.96	1618.32	1215.04	11.437	133.81	2338	3111	2350
7.229	1616.68	1329.78	1484.17	1526.33	11.451	136.88	2311	2707	2091
7.233	1541.48	1441.98	1478.65	1354.61	11.464	131.72	2620	2660	2474
7.238	1624.89	1399.63	1673.04	1340.81	11.477	142.19	2792	3173	2531
7.242	1834.53	1339.38	1429.86	1438.49	11.49	139.28	2922	2924	2960
7.247	2276.31	1264.01	1410.73	1325.37	11.503	151.4	2231	2849	2615
7.251	3609.59	1468.12	1247.17	1618.01	11.517	153.16	2203	2782	2667
7.256	5308.07	1366.1	1286.41	1483.3	11.53	140.4	2128	2758	2357
7.26	7511.65	1568.89	1485.33	1413.9	11.543	133.84	2237	2658	2559
7.265	8635.14	1406.79	1685.98	1430.51	11.556	148.58	2774	2541	2712
7.269	9498.76	1744.39	1685.25	1379.4	11.57	155.42	2588	2555	2337
7.274	9108.6	1427	1557.09	1646.18	11.583	141.69	2211	2639	2503
7.278	7779.58	1439.96	1624.08	1524.04	11.596	159.29	2318	2659	2138
7.283	6718.31	1370.92	1392.18	1464.08	11.609	140.55	2730	2688	2241
7.287	5526.76	1459.93	1646.24	1727.7	11.623	141.81	2692	2510	2559
7.292	4356.79	1376.75	1486.99	1692.21	11.636	157.56	2635	2835	2870
7.296	3782.54	1425.8	1375.18	1618.53	11.649	149.87	2391	2652	2401
7.301	3253.15	1509.81	1446.22	1497.01	11.662	151.39	2675	2813	2282
7.305	2980.46	1452.91	1396.03	1544.45	11.676	146.09	2485	2686	2569
7.31	2837.11	1416.21	1689.53	1558.92	11.689	147.04	2435	2502	2401
7.314	2884.62	1443.79	1366.42	1608.76	11.702	163.53	2337	2826	2192
7.319	2626.34	1370.16	1490.17	1360.23	11.715	162.63	2422	2607	2301
7.323	2420.56	1437.65	1618.62	1461.39	11.729	173.67	2589	2812	2457
7.328	2455.59	1356.86	1369.17	1320.91	11.742	147.76	2263	2588	2486
7.332	2362	1383.7	1601.45	1356.97	11.755	170.75	2793	2566	2578
7.337	2208.32	1604.33	1642.71	1479.91	11.768	169.92	2706	2567	2387
7.341	2308.01	1590.34	1450.67	1407.52	11.782	164.38	2358	2407	2248
7.346	2072.33	1368.32	1526.96	1410.03	11.795	163.22	2730	2513	2371
7.35	2300.69	1425.72	1564.79	1542.58	11.808	170.05	2327	2648	2412
7.355	2064.19	1467.66	1462.55	1596.47	11.821	167.14	2549	2671	2379
7.359	2166.38	1411.18	1508.11	1296.47	11.835	160.07	2795	3018	2018
7.364	1713.94	1622.19	1506.06	1539.7	11.848	164.97	2675	3151	2534
7.368	1907.2	1495.3	1372.23	1532.13	11.861	166.46	2158	2611	2854
7.373	1913.16	1548.78	1433.95	1510.74	11.874	177.14	2295	2605	2297
7.377	1861.48	1470.56	1458.35	1194.3	11.888	167.98	2335	2348	2623
7.382	1727.12	1406.39	1380.8	1233.61	11.901	171.44	2322	2630	2136
7.386	1747.07	1380.72	1360.21	1420.75	11.914	171.8	2640	2527	2526
7.391	1663.5	1354.38	1427.82	1366.14	11.927	162.56	2551	2559	2575
7.395	1673.72	1424.29	1275.96	1466.88	11.94	160.61	2777	2685	2357
7.4	1792.83	1376.34	1422.19	1400.1	11.954	178.83	2815	2493	2686
7.404	1636.99	1266.05	1177.74	1340.8	11.967	172.91	2288	2358	2365
7.408	1472.94	1540.84	1453.48	1678.14	11.98	186.54	2507	2820	2181
7.413	1616.7	1378.56	1502.86	1439.97	11.993	180.55	2236	2549	2480
7.417	1553.26	1344.76	1728.72	1345.19	12.007	181.7	2363	2792	2448
7.422	1664.45	1261.59	1274.77	1557.57	12.02	183.62	2076	2449	2319
7.426	1677.98	1529	1402.43	1477.44	12.033	194	2222	2720	2181
7.431	1502.31	1362.67	1436.61	1544.66	12.046	186.05	2437	2487	2380
7.435	1450.94	1509.88	1255.27	1353.67	12.06	181.69	2652	2633	1908
7.44	1492.17	1585.59	1333.01	1583.94	12.073	196.14	2231	2791	2412
7.444	1513.67	1452.78	1434.04	1365.75	12.086	210.39	2256	2826	2182
7.449	1517.92	1741.06	1549.68	1264.03	12.099	181.45	2154	2916	2098
7.453	1593.61	1302.08	1341.98	1356.2	12.113	189.22	2243	2798	2564
7.458	1477.9	1342.73	1419.5	1465.16	12.126	187.39	2349	2488	2456
7.462	1466.21	1363.19	1515.16	1327.42	12.139	186.07	2767	2662	2485
7.467	1417.01	1249.9	1352.94	1477.57	12.152	195.71	2522	2355	2203
7.471	1279.18	1347	1607.91	1353.93	12.166	197.04	2427	2936	2298
7.476	1466.1	1377.01	1356.12	1208.52	12.179	195.61	2992	2697	2370
7.48	1434.24	1510.02	1402	1373.37	12.192	200.58	2586	2498	2402
7.485	1366.45	1457.98	1548.25	1405.66	12.205	221.49	2533	2664	2410
7.489	1386.19	1354.79	1386.27	1561.64	12.219	204.23	2903	2860	2453
7.494	1500.2	1361.87	1358.07	1493.17	12.232	210.4	2295	2852	2262
7.498	1372.86	1299.84	1209.5	1251.88	12.245	218.04	2219	2785	2392
7.503	1380.96	1179.01	1311.92	1468.79	12.258	195.12	2503	2580	2752
7.507	1449.62	1536.06	1446.74	1301.34	12.272	229.27	2748	2541	2411
7.512	1418.06	1371.84	1391.67	1165.13	12.285	222.41	2516	2587	2017
7.516	1403.16	1539.88	1452.62	1425.63	12.298	208.43	2471	2556	2529
7.521	1412.76	1191.48	1548.13	1247.54	12.311	220.69	2383	2758	2453
7.525	1375.63	1211	1321.43	1346.26	12.325	216.52	2676	2341	2490
7.53	1372.58	1237.72	1315.51	1129.6	12.338	221.35	2815	2241	2600
7.534	1385.88	1447.74	1256.34	1474.3	12.351	232.16	2393	2352	2338
7.539	1400.22	1508.98	1514.84	1418.92	12.364	227.76	2513	2667	2532
7.543	1271.12	1219.34	1494.21	1381.83	12.378	225.92	2565	2786	2482
7.548	1413.88	1472.76	1424.63	1514.21	12.391	230.52	2582	2543	2280
7.552	1404.28	1359.61	1312.06	1340.25	12.404	223.03	2512	2754	2290
7.557	1456.65	1456.51	1502.05	1224.72	12.417	225.58	2681	2492	2435
7.561	1267.94	1380.27	1437.58	1223.76	12.43	246.55	2615	2139	2356
7.566	1213.19	1252.84	1549.99	1454.22	12.444	243.91	2488	2545	2783
7.57	1263.06	1443.62	1436.57	1342.02	12.457	248.46	2147	2831	2772
7.575	1296.15	1366.88	1508.19	1375.08	12.47	248.28	2623	2552	2428
7.579	1355.74	1149.9	1441.51	1185.51	12.483	250.14	2413	2427	2584
7.584	1403.87	1328.26	1504.25	1404.63	12.497	255.01	2573	2615	2782
7.588	1304.54	1260.98	1482.89	1382.72	12.51	262.38	2349	2373	2462
7.593	1382.53	1333.98	1425.97	1397.62	12.523	255.07	2477	2348	2289
7.597	1174.25	1344.39	1336.11	1398.77	12.536	248.8	2698	2613	2416
7.602	1516.19	1332.09	1381.46	1453.94	12.55	252.69	2696	2759	2301
7.606	1231.83	1360.32	1372.48	1245.38	12.563	273.44	2670	2536	2185
7.611	1318.74	1285.05	1278.77	1115.2	12.576	275.87	2555	2503	2517
7.615	1265.77	1409.66	1411.49	1342.86	12.589	261.67	2513	2018	2412
7.62	1157.35	1492.96	1387.96	1083.76	12.603	271.68	2203	2975	2655
7.624	1361.5	1239.05	1299.99	1428.75	12.616	298.04	2713	2614	2591
7.629	1350.03	1196.96	1335.14	1219.89	12.629	288.89	2283	2191	2359
7.633	1250.25	1323.4	1265.37	1119.53	12.642	299.03	2458	2500	2495
7.638	1178.79	1276.86	1358.64	1287.27	12.656	307.49	2473	2537	2623
7.642	1441.39	1417.25	1499.61	1396.05	12.669	313.48	2540	2566	2517
7.647	1178.22	1459.46	1374.29	1287.38	12.682	313.92	2468	2449	2271
7.651	1224.54	1252.27	1307.55	1243.48	12.695	321.25	2418	2545	2572
7.656	1384.35	1192.78	1428.22	1205.72	12.709	312.79	2550	2279	2643
7.66	1268.38	1203.63	1431.27	1311.47	12.722	320.44	2618	2588	2078
7.665	1353.29	1248.99	1378.87	1191.97	12.735	314.79	2494	2197	2404
7.669	1304.32	1283.34	1167.79	1296.48	12.748	322.42	2147	2210	2255
7.674	1174.12	1224.53	1379.43	1397.89	12.762	318.01	2190	2323	2290
7.678	1203.45	1206.04	1393.54	1071.68	12.775	321.43	2789	2567	2422
7.683	1222.45	1398.65	1390.11	1242.85	12.788	354.46	2454	2356	2701
7.687	1356.13	1203.34	1244.53	1346.28	12.801	341.22	2408	2554	2174
7.692	1405.26	1312.23	1275.3	1187.17	12.815	340.99	2473	2476	2568
7.696	1303.83	1178.14	1339.32	1401.81	12.828	354.31	2613	2170	2738
7.701	1213.87	1110.64	1396.23	1318.48	12.841	341.3	2800	2624	2692
7.705	1197.86	1181.65	1302.04	1249.26	12.854	337.13	2459	2392	2117
7.71	1328.25	1348.2	1206.7	1347.62	12.868	360.91	2370	2125	2329
7.714	1223.73	1119.35	1294.52	1302.58	12.881	385.1	2471	2369	2447
7.719	1126.7	1335.84	1465.54	1180.86	12.894	362.84	2154	2415	2294
7.723	1057.9	1293.05	1170.55	1200.82	12.907	355.38	2618	2431	2665
7.728	1313.28	1167.76	1496.86	1237.26	12.92	380.21	2295	2193	2442
7.732	1280.38	1188.13	1263.45	1171.81	12.934	366.47	2304	2458	2581
7.737	1219.82	1210.47	1229.77	1278.89	12.947	351.24	2572	2425	2283
7.741	1118.73	1229.85	1244.07	1355.42	12.96	380.93	2359	2242	2487
7.746	1281.19	1328.78	1197.38	1435.71	12.973	389.38	2557	2709	2692
7.75	1391.65	1193.16	1350.14	1365.54	12.987	391.11	2173	2501	2333
7.755	1254.52	1292.89	1156.08	1323.77	13	372.4	2126	2604	2243
7.759	1351.49	1119.19	1294.62	1365.55	13.013	377.6	2190	2274	2409
7.764	1174.72	1354.68	1293.86	1088.5	13.026	393.99	2721	2213	2533
7.768	1193.65	1281.59	1411.41	1141.33	13.04	391.14	3009	2521	2390
7.773	1331.93	1263.26	1246.99	1318.31	13.053	382.77	2096	2437	2341
7.777	1232.65	1266.26	1521.12	1276.61	13.066	396.69	2373	2403	2423
7.782	1213.98	1242.15	1352.75	1236	13.079	402.2	2404	2192	2574
7.786	1342.85	1300.42	1122.47	1275.35	13.093	401.46	2178	2017	2400
7.791	1136.81	1074.69	1226.34	1062.58	13.106	389.61	2631	2398	2395
7.795	1236.27	1299.36	1579.87	1206.13	13.119	413.49	2617	2354	2546
7.8	1231.56	1245.61	1237.98	1347	13.132	402.38	2511	2698	2138
7.804	1289.44	1199.16	1285.94	1356.52	13.146	408.83	2790	2302	2308
7.809	1200.31	1439.6	1319.07	1276.75	13.159	385.53	2217	2363	2482
7.813	1026.47	1231.12	1412.15	1158.04	13.172	388.95	2673	2208	2272
7.818	1297.07	1209.55	1251.16	1137.8	13.185	408.23	2721	2405	2510
7.822	1119.2	1098.14	1216.05	1303.07	13.199	406.03	1982	2637	2566
7.827	1137.55	1286.43	1337.92	1301.6	13.212	402.74	2482	2552	2379
7.831	1149.9	1341.86	1235.3	1141.36	13.225	410.94	2717	2493	2445
7.836	1147	1274.44	1280.08	1231.44	13.238	393.15	2395	2519	2626
7.84	1193.4	1333.44	1296.85	1234.3	13.252	404.47	2652	2454	2896
7.845	1062.5	1213.75	1337.9	991.57	13.265	417.99	2986	2577	2427
7.849	1199.51	1331.58	1105.08	1419.55	13.278	400.34	2884	2160	2298
7.854	1095.29	1273.91	1292.26	1443.27	13.291	424.73	2422	2221	2498
7.858	1108	1175.2	1416.48	1303.68	13.305	430.85	2484	2417	2655
7.862	1064.57	1079.93	1029.14	1275.72	13.318	420.99	2407	2208	2571
7.867	1235.35	1264.68	1173.76	1297.99	13.331	434.73	2590	1951	2217
7.871	1156.16	1339.8	1305.81	1207.57	13.344	429.04	2450	2202	2464
7.876	1205.69	1202.22	1328	1403.9	13.358	408.42	2112	2081	2308
7.88	1142.27	1375.2	1303.89	1133.4	13.371	442.93	2330	2544	2400
7.885	1142.65	1202.3	1405.89	1098.28	13.384	429.56	2770	2598	2319
7.889	1393	1256.19	1306.51	1191.07	13.397	447.09	2516	2716	2535
7.894	1370.54	1104.45	1154.7	1135.1	13.41	430.54	2520	2525	2453
7.898	1424.49	1202.31	1130.72	1302.34	13.424	454.36	2497	2593	2205
7.903	1486.31	1179.57	1000.45	1244.85	13.437	427.59	2183	2170	2261
7.907	1287	1190.49	1219.17	1243.36	13.45	425.73	2403	2070	2561
7.912	1513.52	1023.38	1229.34	1275.44	13.463	424.29	2415	2453	2005
7.916	1273.04	1161.83	1335.26	1313.52	13.477	428.17	2383	2366	2327
7.921	1406.19	1235.15	1288.04	1338.72	13.49	413.8	2532	2574	2415
7.925	1427.5	1140.11	1128.33	1215.6	13.503	453.66	2046	2672	2224
7.93	1194.57	1095.39	1217.15	1333.77	13.516	449.3	2464	2585	2413
7.934	1077.74	1321.16	1270.92	1271.82	13.53	445.39	2181	2533	2267
7.939	1308.75	1371.86	1176.06	1368.04	13.543	413.22	2477	2383	2705
7.943	1142.18	1263.93	1061.01	1468.99	13.556	442.66	2643	2163	2382
7.948	1205.8	1127.97	1277.43	1245.06	13.569	432.54	2550	2576	2331
7.952	1100.42	1063.09	1077.74	1287.13	13.583	442.5	2348	2520	2162
7.957	1321.82	1211.68	1300.44	1279.08	13.596	468.57	2390	2346	2673
7.961	1142.55	1039.18	1252.56	1173.46	13.609	468.92	2608	2462	2542
7.966	1159.66	1163.98	1188.94	1083.34	13.622	462.84	2324	2509	2278
7.97	1279.14	1045.71	1144.02	1169.65	13.636	472.18	2202	3218	2219
7.975	1112.79	1104.04	1249.76	1234.17	13.649	467.45	2115	2995	2655
7.979	1149.74	1334.38	1100.52	1232.04	13.662	499.98	2180	2608	2556
7.984	1082.34	1234.22	1255.47	1044.72	13.675	482.09	2186	2648	2388
7.988	1349.33	1219.78	1123.29	956.42	13.689	479.44	2039	2609	2539
7.993	1187.55	1107.09	1212.36	1291.08	13.702	474.37	2014	2675	2327
7.997	1113.96	1261	1153.51	1249.82	13.715	455.17	2591	2566	2139
8.002	1127.41	1230.88	1193.69	1156.77	13.728	473.16	2220	2810	2051
8.006	1189.39	1106.84	1186.64	1105.99	13.742	451.84	2419	2476	2519
8.011	1246.68	1217.1	1297.52	1108.55	13.755	456.15	2212	2789	2112
8.015	1008.81	1018.07	1156.58	992.35	13.768	483.28	2449	2681	2219
8.02	1258.04	1219.88	1196.23	1005.46	13.781	465.5	2301	2671	2362
8.024	1123.06	1300.2	1055.54	1238.99	13.795	474.2	2616	2618	2393
8.029	1173.67	1194.91	1198.95	1115.81	13.808	479.42	2683	2428	2115
8.033	1144.51	1136.2	1349.82	1192.66	13.821	473.64	2306	2510	2207
8.038	1200.09	1263.46	1057.34	1385.47	13.834	470.67	2414	2683	2591
8.042	1206.92	1077.34	1311.27	1253.27	13.847	462.13	2246	2395	2649
8.047	1095.32	1129.34	1046.03	1132.69	13.861	495.51	2237	2321	2412
8.051	1040.1	901.73	1164.79	1363.35	13.874	465.61	2170	2231	2237
8.056	1200.6	1152.16	1079.78	1379.86	13.887	486.2	2567	2103	2056
8.06	950.23	1247.57	1284.86	1206.08	13.9	470.91	2314	2227	2645
8.065	1101.83	1149.16	1191.92	1072.46	13.914	470.7	2844	2789	2291
8.069	1149.3	1154.1	1210.75	1141.15	13.927	487.95	2525	2655	2755
8.074	1125.5	966.56	1269.6	1108.69	13.94	464.59	2779	2878	2168
8.078	1156.46	1093.61	1119.24	1194.09	13.953	485.71	2390	2689	2394
8.083	1125.9	1191.7	1103.92	1136.58	13.967	452.98	2369	2432	2470
8.087	1155.13	1092.26	1253.56	1244.04	13.98	480.64	2262	2042	2588
8.092	987.26	1188.97	963.18	1156.99	13.993	463.84	2464	2335	2327
8.096	1250.1	1067.44	981.09	1094.94	14.006	447.09	2263	2308	2223
8.101	1155.54	962.34	984.55	1226.85	14.02	451.41	2212	2429	2145
8.105	1072.94	1072.86	1300.92	1098.27	14.033	487.21	2388	2128	2330
8.11	1119.35	1121.08	1196.26	1147.97	14.046	456.29	2607	2202	2526
8.114	1176.17	1367.13	1228.39	1097.85	14.059	455.61	2188	2158	2419
8.119	1006.23	1338.78	1016.54	1204.89	14.073	493.12	2294	2367	2775
8.123	865.13	1161.98	1147.61	1189.37	14.086	482.82	2541	2491	2452
8.128	1068.61	1171.54	1323.17	1246.41	14.099	477.11	2175	2498	2245
8.132	1015.07	1094.84	1172.94	1147.01	14.112	476.27	2480	2281	2101
8.137	1077.35	1017.48	1175.67	1293.92	14.126	497.38	2857	2512	2185
8.141	1047.54	1248.9	1223.88	1252.22	14.139	476.05	2692	2641	2417
8.146	1109.8	1171.77	1126.74	1020.77	14.152	487.77	2181	2563	2775
8.15	1144.72	1163.02	1065.82	1061.06	14.165	497.91	2446	2470	2574
8.155	1053.73	1048.65	1218.74	1127.2	14.179	474.12	2877	2444	2616
8.159	1215.08	1177.22	1140.71	1065.2	14.192	485.58	2862	2533	2184
8.164	1040.52	1166.42	1192.78	1089.28	14.205	492.52	2963	2572	2592
8.168	1087.72	1267.71	1260.57	1122.81	14.218	472.42	2787	2529	2597
8.173	1049.8	1094.7	1145.45	1256.23	14.232	469.06	2517	2469	2485
8.177	948.25	1083.44	1256.11	1096.7	14.245	483.56	2862	2651	2786
8.182	1061.34	1027.91	1157.54	1155.75	14.258	475.75	2389	2188	2267
8.186	1060.62	1143.21	1103.84	1060.47	14.271	483.55	2151	2663	2725
8.191	1029.48	1160.65	1204.23	1212.89	14.285	495.42	2436	2555	2675
8.195	1057.92	1123.62	1039.65	1214.07	14.298	508.13	2660	2460	2353
8.2	1058.48	1149.23	1182.28	1133.94	14.311	494.53	2287	2470	2408
8.204	999.76	1175.23	1010.73	1218.73	14.324	472.76	2424	2415	2213
8.209	1140.7	1223.69	1245.6	1125.71	14.337	455.57	2452	2389	2609
8.213	1131.55	856.21	1227.8	1069.72	14.351	491.52	1945	2525	2035
8.218	1068.55	1136.15	933.33	1143.9	14.364	512.36	2483	2404	2360
8.222	974.5	1061.16	1221.33	1164.57	14.377	510.84	3091	2193	2095
8.227	1023.47	1055.75	1085.81	1054.99	14.39	520.71	2690	1924	2389
8.231	1136.06	1189.63	1086.52	1090.4	14.404	507.32	2389	2284	2465
8.236	1065.27	1068.73	1043.3	1199.79	14.417	501.7	2793	2552	2468
8.24	1085.96	1236.84	1099.23	1133.54	14.43	495.59	1888	2173	2272
8.245	1011.33	1094.36	1107.28	1031.83	14.443	483.47	2375	2688	2000
8.249	1140.15	1180.13	1289.62	1236.21	14.457	509.81	2303	2524	2199
8.254	1273.8	1046.71	1173.95	1297.11	14.47	501.01	2427	2601	2284
8.258	1123.9	1076.49	1112.97	1111.17	14.483	504.69	2396	2371	2568
8.263	1010.46	1263.18	1095.39	1205.5	14.496	520.72	2601	2087	2648
8.267	1161.42	1192.5	1324.93	1161.74	14.51	500.19	2241	2493	2869
8.272	1054.77	1024	1103.69	1133.43	14.523	498.97	2094	2446	2463
8.276	1074.58	1005.83	933.45	1158.77	14.536	514.14	2588	2655	2186
8.281	1200.19	1080	992.94	998	14.549	500.14	2636	2491	2443
8.285	1092.96	1155.47	1028.12	1210.12	14.563	524.62	2775	2896	2429
8.29	1064.42	1160.57	959.85	1027.04	14.576	505.14	2664	2545	2419
8.294	1077.89	1004.04	1197.04	1002.97	14.589	529.6	2276	2630	2424
8.299	996.63	1236.67	1154.39	1181.22	14.602	523.43	2259	3048	2521
8.303	1097.55	1135.67	1050.28	1078.7	14.616	523.44	2207	2543	2212
8.307	1200.29	1081.78	1071.07	1012.88	14.629	533.87	2224	2745	2482
8.312	1003.3	947.15	1005.22	1207.95	14.642	541.18	2388	2605	2349
8.316	1086.04	1026.77	1181.8	1191.4	14.655	531.64	2451	2440	2139
8.321	1229.49	1140.06	1167.35	1151.02	14.669	531.39	2382	2470	2114
8.325	1078.4	1053.83	1078.48	1224.83	14.682	525.19	2351	2524	2182
8.33	1019.75	988.39	1007.18	1042.35	14.695	535.88	2237	2265	2497
8.334	1178.31	1100.5	1036.02	1036.47	14.708	561.47	2566	2218	2422
8.339	1120.02	1112.41	858.62	1167.08	14.722	518.2	2311	2295	2395
8.343	1120.23	1119.42	866.72	1090.32	14.735	533.36	2430	2026	2299
8.348	1065.37	894.61	1050.72	1021.04	14.748	541.92	2626	2275	2335
8.352	1063.62	1204.73	1268.09	1023.37	14.761	530.24	2526	2301	2247
8.357	1067.29	1056.62	1207.56	1124.75	14.775	524.77	2454	2537	2285
8.361	1089	994.29	1116.59	1031.59	14.788	534.04	2542	2005	2148
8.366	1214.41	1089.69	1179.29	1092.18	14.801	533.43	2721	2567	2177
8.37	1278.48	925.4	995.1	1054.17	14.814	562.25	2406	2368	2146
8.375	1148.59	1259.81	1019.53	1194.38	14.827	545.44	2086	2909	2697
8.379	1212.85	1106.59	1280.91	1085.12	14.841	550.61	2301	2385	2623
8.384	1442.58	1093.8	1139.49	1193.67	14.854	570.18	2047	2478	2483
8.388	1069.65	1015.43	1147.14	1227.1	14.867	560.17	2479	2204	2481
8.393	1093.62	1103.57	1171.35	1138.32	14.88	572.71	2470	2395	2261
8.397	1008.84	1039.96	1236.44	1225.77	14.894	556.87	2319	2532	2372
8.402	1175.72	1099.8	1193.22	1005.89	14.907	576.53	2267	2304	2605
8.406	1153.15	1127.33	1032.89	1018.52	14.92	547.92	2283	2574	2205
8.411	1065.09	1083.7	1074.98	1016.18	14.933	581.9	2152	2160	2295
8.415	1014.07	1211.83	935.28	962.73	14.947	581.54	2435	2162	2252
8.42	890.33	1163.1	998.98	1124.65	14.96	595.29	2491	2370	2263
8.424	1024.69	1127.37	1039.38	1260.06	14.973	561.02	2215	2494	2336
8.429	1071.33	1129.04	1111.87	1247.45	14.986	604.13	2538	2256	2404
8.433	985.29	986.44	1144.3	983.85	15	640.35	2399	2255	2296
8.438	962.21	1138.08	1044.72	882.14	15.013	620.04	2802	2185	2371
8.442	1272.28	1183.42	1035.77	1073.64	15.026	606.54	2381	2244	2397
8.447	1038.94	967.69	1280.14	1079.15	15.039	606.08	2450	2394	2564
8.451	1203.98	1064.42	1173.63	1266.31	15.053	668.67	2528	2498	2708
8.456	1131.08	1070.05	1131.36	1233.44	15.066	653.03	2286	2146	2412
8.46	1181.04	1130.99	1205.65	1093.24	15.079	647.37	2362	2625	2390
8.465	1088.35	1103.38	1397.16	915.44	15.092	661.06	2325	2586	2344
8.469	976.61	1182.56	1197.81	1063.66	15.106	680.37	2964	2550	2358
8.474	1181.13	1284.39	1311.74	1198.69	15.119	683.05	2829	2367	2069
8.478	1022.76	1284.01	1032	1223.73	15.132	657.61	2367	2018	2100
8.483	1224.33	1156.6	1251.02	1123.16	15.145	686.66	2534	2267	2376
8.487	1004.3	1050.8	1215.44	1098.74	15.159	660.28	2334	2164	2166
8.492	982.13	1117.3	1107.53	1110.15	15.172	698.3	2582	2134	2421
8.496	1112.95	1107.1	1040.95	1227.48	15.185	684.33	2276	2325	2306
8.501	1130.43	1202.12	1162.97	1136.52	15.198	698.68	2143	2256	2207
8.505	1172.8	1095.78	1014.77	1126.97	15.212	690.83	2735	2363	2439
8.51	1073.56	1006.68	1043.38	1168.58	15.225	708.04	2455	2206	2396
8.514	1221.45	1022.71	1072	1126.79	15.238	672.74	2279	2203	2179
8.519	1307.9	963.77	964.73	995.36	15.251	709.85	2934	2190	2276
8.523	1168.97	1064.52	1097.46	989.33	15.265	695.66	2521	2095	2355
8.528	1110.63	944.42	1068.98	1054.43	15.278	664.04	2441	2129	2684
8.532	1181.58	1178.69	924.94	1137.58	15.291	717.43	2325	2154	2501
8.537	1033.77	1033.74	1048.28	968.84	15.304	728.09	2275	2576	2647
8.541	1016.78	980.02	1097.31	1090.53	15.317	692.7	2844	2008	2862
8.546	1045.64	1125.62	1152.92	1066.17	15.331	720.43	2754	2224	2404
8.55	1096.34	1034.44	1094.69	1108.07	15.344	735.42	2554	2326	2442
8.555	1042.87	951.88	1078.14	1085.1	15.357	742.28	2469	2461	2349
8.559	929.53	983.63	1106.28	1170.52	15.37	717.83	2904	2094	2656
8.564	1025.46	1076.36	1103.63	1165.75	15.384	747.48	2903	2323	2454
8.568	988.66	1215.64	1041.48	1005.33	15.397	781.16	2330	2234	2320
8.573	1047.77	950.53	1089.48	1076.94	15.41	777.12	2413	2028	2440
8.577	1099.37	978.86	842.74	1085.15	15.423	799.04	2442	2401	2525
8.582	1153.77	1047.94	911.9	956.58	15.437	806.32	2486	2341	2434
8.586	1178.12	960.42	999.94	1059.97	15.45	812.05	2357	2204	2632
8.591	1020.96	970.4	1180.86	1224.94	15.463	831.79	2591	1977	2696
8.595	963.3	969	1073.76	1148.15	15.476	861.84	2435	2379	3000
8.6	989.51	1094.84	1153.56	1019.24	15.49	891.52	2036	1770	2376
8.604	991.96	1055.73	1052.51	1135.99	15.503	934.39	2428	2312	2326
8.609	1002.88	905.42	1053.54	1051.02	15.516	908.72	2584	2381	2249
8.613	965.6	1074.1	1055.36	1084.86	15.529	963.12	2478	2313	2510
8.618	985.55	1276.04	1106.59	1148.43	15.543	934.77	2485	2164	2691
8.622	952.21	960.43	1140.96	1141.36	15.556	929.86	2947	2148	2336
8.627	1061.28	872.34	1062.28	1089.31	15.569	950.64	2748	2405	2424
8.631	1137.25	1040.21	1117.17	1062.86	15.582	899.91	2397	2387	2278
8.636	1136.49	988.71	1097.58	1049.71	15.596	919.79	2364	2327	2389
8.64	1091.71	1053.4	990.62	1008.13	15.609	889.81	2493	2159	2329
8.645	879.25	1247.13	1046.82	1174.9	15.622	881.93	2432	2201	2536
8.649	1110.08	1041.96	1196.42	970.84	15.635	896.38	2694	2185	2644
8.654	985.23	861.26	993.76	1062.41	15.649	871.74	2160	2350	2545
8.658	1089.6	978.44	1043.09	919.93	15.662	912.85	2471	2586	2728
8.663	1158.16	1094.78	1102.78	1069.43	15.675	896.72	2618	2422	2641
8.667	1005.47	986.01	987.69	1280.15	15.688	918.45	2488	2633	2601
8.672	1060.16	995.23	1114.95	1086.84	15.702	929.46	2277	2587	2672
8.676	1014.84	1155.22	1046.27	952.2	15.715	957.02	2503	2793	2885
8.681	1124.92	1021.62	896.24	1160.48	15.728	925.67	2525	2406	2600
8.685	1136.18	1009.57	1022.25	1002.1	15.741	929.54	2233	2735	3092
8.69	1090.59	1081.87	897.83	1014.35	15.754	938.56	2918	2428	2596
8.694	1130.7	870.01	1077.92	997.51	15.768	942.32	2811	2681	2561
8.699	1122.14	1081.42	1053.91	999.85	15.781	965.2	2563	3051	3035
8.703	949.19	1053.69	1007.34	1049.8	15.794	999.91	2203	4162	2705
8.708	1115.7	942.75	968.96	1230	15.807	951	2369	5367	2412
8.712	1120.01	1011.05	1087.65	1095.31	15.821	982.96	2741	6133	2574
8.717	1159.83	1038.14	829.18	1051.07	15.834	956.95	2251	6715	2906
8.721	1032.61	891.21	953.98	1255.09	15.847	924.15	2737	6378	2967
8.726	1154.43	890.61	1092.27	1199.23	15.86	917.27	3107	7821	2912
8.73	1089.19	1028.61	1058.11	1073.64	15.874	941.93	2755	6984	2613
8.735	1115.7	989.9	980.07	921.75	15.887	975.55	2462	8118	3135
8.739	1108.71	1091.37	960.49	1118.36	15.9	981.67	2745	7968	2704
8.744	1083.83	1047.05	917.16	1132.54	15.913	980.74	2467	8425	2926
8.748	1098.9	1099.63	970.45	1049.73	15.927	977.67	2645	8457	3003
8.753	1023.87	1125.26	898.16	910.18	15.94	1022.92	2177	7825	3056
8.757	1182.21	922.87	1035.85	915.44	15.953	988.88	2454	9383	2739
8.761	1168.39	1019.94	923.14	1019.22	15.966	1024.4	2617	7893	3486
8.766	1137.56	1045.95	1014.23	1097.96	15.98	1035.76	2686	9519	3080
8.77	1008.89	1044.58	1026.04	864.29	15.993	1050.15	2198	7897	3060
8.775	1111.03	1039.29	973.5	1079.52	16.006	1049.19	2777	8592	3013
8.779	1029.39	893.15	1104.93	1002.14	16.019	1067.42	2673	8493	2381
8.784	1162.15	1102.75	1007.84	1061.92	16.033	1089.54	2359	8892	2371
8.788	1115.82	854.85	1090.66	985.05	16.046	1078.88	2427	9026	3327
8.793	1100.99	1039.1	1028.19	1112.71	16.059	1050.94	2331	9270	3680
8.797	1248.18	1005.1	992.42	885.7	16.072	1053.88	2639	9541	2616
8.802	1103.59	1019.53	974.79	917.01	16.086	1070.54	2513	8561	3077
8.806	1116.58	911.59	1161.2	1018.28	16.099	1066.92	2643	7673	2975
8.811	1082.8	996.59	1128.4	957.66	16.112	1040.35	2512	8030	3328
8.815	978.51	1163.81	1058.57	884.29	16.125	1070.67	2627	8492	3418
8.82	941.05	1001.7	1116.38	950.77	16.139	1074.89	2228	9481	3005
8.824	1126.95	891.93	1046.33	1055.27	16.152	1084.38	2474	8790	3299
8.829	1278.49	994.84	839.98	1079.72	16.165	1037.07	2594	10004	3616
8.833	931.51	996.33	1095.69	977.13	16.178	1043.07	2408	11646	3581
8.838	1108.83	1059.83	884.39	949.76	16.192	1073.79	2695	12949	3398
8.842	1070.13	1042.15	981.46	1068.79	16.205	1033.34	2580	16228	3081
8.847	1087.35	956.14	1036.96	1010.19	16.218	1067.74	2640	18305	4060
8.851	1291.43	999.33	1194.42	992.49	16.231	1018.16	2380	17486	4257
8.856	1081.14	976.6	880.28	1194.99	16.244	1068.78	2619	18622	3569
8.86	1142.93	981.17	819.58	874.48	16.258	1036.88	2418	17188	3270
8.865	976	1040.13	987.14	890.22	16.271	1010.82	2329	17325	3264
8.869	1085.36	977.23	1110.28	1053.03	16.284	982.28	2605	15678	3438
8.874	1098.09	1004.24	1027.06	1012.17	16.297	1030.7	2594	14530	3729
8.878	1000.17	1071.47	1017.05	936.81	16.311	958.24	2605	13962	3174
8.883	1023.48	1086.05	966.57	913.13	16.324	967.55	2560	14062	3428
8.887	1067.42	1042.75	876.77	1048.69	16.337	988.25	2403	14850	3392
8.892	996.51	1099.45	1133.44	974.02	16.35	975.29	2558	16672	3292
8.896	1005.98	1123.53	1001.25	1178.24	16.364	960.06	3101	19110	3199
8.901	1124.89	1050.78	838.66	1000.29	16.377	976.42	2350	20132	3467
8.905	1000.24	935.62	1145.82	959.18	16.39	981.78	2269	21847	3201
8.91	1075.76	953.59	1074.74	923.86	16.403	984.25	2825	18393	3754
8.914	869.86	1003.41	962.39	1101.64	16.417	1032.32	2628	18780	3688
8.919	1087.39	1026.98	968.97	1039.95	16.43	1023.74	2735	17478	3453
8.923	1013.06	935.43	1113.73	1029.73	16.443	1062.36	3124	19470	4074
8.928	1035.73	1060.07	1033.27	1091.66	16.456	1047.3	3117	18478	3224
8.932	1002.92	983.57	1210.02	1015.92	16.47	1097.48	2734	18462	3717
8.937	960.03	1003.87	1034.37	1014.49	16.483	1111.89	2518	19315	3982
8.941	1019.5	951.02	1110.42	897.95	16.496	1107.38	2511	16673	3824
8.946	1016.22	1222.37	1202.31	1023.79	16.509	1106.29	2612	16346	3599
8.95	969.46	954.61	918.57	903.22	16.523	1076.28	2676	15198	3773
8.955	982.03	1052.63	1023.91	928.34	16.536	1093.03	2858	14216	3859
8.959	873.32	1089.14	1121.65	1054.98	16.549	1090.27	2983	14270	4277
8.964	1009.37	1108.23	1032.06	1110.08	16.562	1094.87	2945	13367	3799
8.968	951.42	837.45	1206.62	962.35	16.576	1057.43	2685	13178	4540
8.973	1044.76	985.64	907.79	1038.34	16.589	1100.16	2591	13254	5157
8.977	1062.89	817.95	1032.5	968.36	16.602	1086.79	2539	11644	4747
8.982	1068.53	1107.11	911.94	1082.1	16.615	1096.45	2587	9376	4091
8.986	972.68	883.97	1064.6	983.91	16.629	1106.96	2796	6246	4461
8.991	1204.45	1004.5	1014.54	953.13	16.642	1054.27	2764	4960	3707
8.995	940.43	1195.9	948.74	1018.65	16.655	1033.91	2263	3783	3441
9	1087.56	1103.52	907.24	986.16	16.668	1032.65	2626	3158	3161
9.004	1065.19	1184.16	1005.82	852.67	16.682	1075.11	2381	3302	3344
9.009	1054.83	1098.31	929.63	1022.13	16.695	1095.33	2372	3841	3005
9.013	1021.82	895.91	828.72	1112.17	16.708	1072.03	2509	3458	3434
9.018	1129.62	969.64	955.59	924.61	16.721	1165.83	2712	3586	3544
9.022	942.34	924.74	926.25	1143.32	16.734	1171.45	2801	3788	3205
9.027	1190.21	1040.12	982.79	1070.81	16.748	1169.54	2505	3213	3289
9.031	984.71	1039.62	897.93	1047.92	16.761	1221.59	2280	3546	3524
9.036	996.28	1057.32	781.59	1036.28	16.774	1237.65	2357	3172	3347
9.04	970.52	904.28	1132.96	1032.59	16.787	1260.13	2332	2939	3196
9.045	867.3	963.09	1052.98	1058.41	16.801	1297.35	2583	3338	3112
9.049	1107.92	1048.46	1193.28	1161.79	16.814	1305.29	2721	3520	3177
9.054	993.76	956.95	1075.32	1055.26	16.827	1442.8	2468	3689	3572
9.058	1096.76	1021.29	978.91	873.22	16.84	1384	2321	3739	3200
9.063	943.65	971.6	972.51	1068.61	16.854	1437.23	2640	3772	3200
9.067	1052.86	919.6	886.63	1134.63	16.867	1498.26	2484	4320	3436
9.072	1007	978.83	760.22	946.65	16.88	1461.2	2310	3948	3307
9.076	948.89	943.46	899.77	912.64	16.893	1551.88	2811	4032	3673
9.081	1062.27	1047.65	960.72	1082.66	16.907	1608.59	2166	4502	3981
9.085	1013.19	980.62	995.35	961.31	16.92	1668.33	2877	4282	3530
9.09	962.99	941.37	1028.54	1001.05	16.933	1669.29	2204	4518	3888
9.094	1043.91	1065.15	934.92	905.42	16.946	1691.53	2423	4310	4165
9.099	929.17	947.85	870.43	1012.04	16.96	1736.85	2384	5777	4224
9.103	1055.26	1002.73	965.12	979.84	16.973	1772.89	2524	5391	4097
9.108	811.68	1119.82	894.53	1090.33	16.986	1820.25	2511	5579	4195
9.112	933.14	912.84	1013.95	1064.94	16.999	1786.12	2501	5809	5078
9.117	913.32	1060.86	1055.25	1148.61	17.013	1734.96	2505	6416	5152
9.121	956.53	1067.3	932.29	977.28	17.026	1790.54	2289	5779	5156
9.126	998.45	1077.79	1052.02	783.46	17.039	1843.75	2496	6017	5324
9.13	1003	824.88	984.25	1000.59	17.052	1798.9	2610	6411	5232
9.135	754.95	1098.72	983.83	1064.64	17.066	1783.43	2766	6206	5934
9.139	977.72	857.66	897.56	906.49	17.079	1837.02	2835	6477	5708
9.144	963.81	1012.72	912.23	1176.39	17.092	1844.86	2679	5695	5092
9.148	1150.1	802.4	926.62	1125.93	17.105	1817.68	2697	6136	5474
9.153	1020.47	923.88	963.16	1035.7	17.119	1806.48	2149	6267	4893
9.157	906.98	924.69	1045.91	879.73	17.132	1803.35	2717	5492	5183
9.162	1030.38	885.85	861.5	1113.57	17.145	1759.3	2882	6009	5374
9.166	1024.65	895.56	962.65	1009.73	17.158	1674.93	2436	5769	4829
9.171	839.64	1057.21	1018.24	966.34	17.171	1669.81	2514	5437	5343
9.175	919.64	785.72	1085.86	960.56	17.185	1669.72	2286	4865	5000
9.18	953.67	894.3	1036.62	1029.81	17.198	1808.2	2424	4669	5334
9.184	858.86	1190.6	979.06	898.51	17.211	2119.73	2603	4628	5779
9.189	919.2	1477.31	1091.18	832.52	17.224	2481.06	2934	4504	4165
9.193	993.25	1652.27	983.32	907.51	17.238	2837.55	2518	3598	4590
9.198	799.49	2053.16	959.61	995.03	17.251	2795.83	2587	4255	4739
9.202	986.91	2092.65	964.76	862.34	17.264	2493.9	2368	4214	6151
9.207	989.24	1860.29	1029.38	879.53	17.277	2175.77	2442	3821	8652
9.211	1009.59	1989.47	967.46	939.19	17.291	1905.44	2403	4109	11721
9.216	930.98	1918.48	951.91	888.02	17.304	1764.69	2501	4034	13351
9.22	817.89	1733.01	1063.13	1106.84	17.317	1679.1	2719	3701	16253
9.224	1023.78	1489.52	1086.55	1027.26	17.33	1589.79	2672	3612	17072
9.229	925.7	1571.44	1174.92	1084.8	17.344	1532.62	2774	3610	13493
9.233	872.16	1493.58	1462.98	1105.56	17.357	1522.53	2571	4321	11724
9.238	1183.14	1028.34	1594.08	1498.27	17.37	1541.29	2080	3673	10671
9.242	1652.41	1388.69	1871.34	1657.29	17.383	1480.9	2236	3253	8171
9.247	2157.43	1384.88	1956.19	2219.59	17.397	1527.6	2426	3666	7192
9.251	3689.06	1128.68	1975.41	2351.55	17.41	1492.38	2524	3040	7326
9.256	5900.79	1168.79	2207.8	2200.26	17.423	1512.4	2900	3023	6866
9.26	8293.03	1260.86	1696.44	2254.22	17.436	1474.39	2709	3423	5688
9.265	11863.36	1128.75	1654.14	1920.47	17.45	1445.94	2352	3225	5946
9.269	13473.2	983.38	1610.22	1700.29	17.463	1410.59	2522	2823	5249
9.274	15162.41	1198.19	1273.49	1392.57	17.476	1409.72	2395	3131	5303
9.278	14067.67	1155.55	1320.27	1393.53	17.489	1429.3	2596	2950	5329
9.283	12119.46	1028.24	1302.91	1403.71	17.503	1400.48	2644	2921	4688
9.287	9132.19	1056.55	1251.48	1246.19	17.516	1361.39	2496	3507	4803
9.292	5986.68	881.02	1281.91	1119.47	17.529	1383.63	2275	2935	4959
9.296	4200.56	1003.17	1114.6	1220.4	17.542	1419.74	2404	3188	5352
9.301	3398.51	1021.86	1277.45	1198.7	17.556	1371.04	2235	3083	5700
9.305	2908.09	1007.91	1230.91	1135.63	17.569	1401.8	2549	3011	5738
9.31	2391.06	976.9	1022.8	1122.55	17.582	1414.15	2573	3062	6416
9.314	2202.42	995.62	1051.94	1135.08	17.595	1406.84	2413	3002	6269
9.319	1786.29	1079.79	1082.58	1059.63	17.609	1454.06	2542	2562	6590
9.323	1663.36	968.47	1143.33	1160.98	17.622	1467.85	2488	2834	6240
9.328	1630.24	936.33	1100.39	1142.12	17.635	1469.88	2412	3091	7122
9.332	1431.3	900.02	968.7	1003.52	17.648	1486.12	2570	3063	7875
9.337	1587.02	1011.79	1166.17	990.49	17.661	1519.71	2443	2587	7393
9.341	1489.82	1023.37	1220.08	984.55	17.675	1515.24	2309	2721	7583
9.346	1180.95	881.35	954.8	1070.83	17.688	1494.41	2664	2582	7752
9.35	1249.6	928.27	1032.28	979.22	17.701	1492.9	2456	2710	8146
9.355	1111.31	705.54	994.59	948.76	17.714	1492.85	2608	3195	8062
9.359	1214.67	782	955.63	885.14	17.728	1476.82	2262	3243	8048
9.364	1142.69	963.02	1013.12	894.6	17.741	1474.8	2600	2769	7992
9.368	1172.03	997.69	1090.7	834.4	17.754	1425.22	2519	3011	7477
9.373	1210.1	1190.88	1041.54	1006.16	17.767	1429.14	2515	3081	8156
9.377	1069.9	945.33	957.15	841.45	17.781	1421.77	2343	3270	8632
9.382	1153.25	997.44	1002.49	816.16	17.794	1449.55	2452	3258	7164
9.386	1176.99	902.71	1035.14	1093.21	17.807	1462.97	2645	3216	7743
9.391	1186.64	1044.19	1039.05	968.48	17.82	1430.79	2483	3583	7053
9.395	1018.51	899.1	1025.65	1080.96	17.834	1407.43	2301	3430	8042
9.4	1135.63	1012.91	1077.26	998.91	17.847	1486.65	2294	3477	7546
9.404	1126.43	950.93	976.63	909.82	17.86	1504.77	2421	4273	7793
9.409	1186.8	888.58	830.67	1012.35	17.873	1478.86	2531	4163	7938
9.413	1033.11	992.43	777.77	1018.56	17.887	1541.52	2852	3708	8228
9.418	1067.39	982	863.84	869.94	17.9	1538.64	3104	4228	7837
9.422	1038.53	867.34	890.54	1049.02	17.913	1539.23	2643	4540	8411
9.427	1084.29	1038.78	852.15	965.47	17.926	1478.42	2864	4342	9097
9.431	1036.11	1069.91	960.93	1006.02	17.94	1523.44	2374	4390	9615
9.436	917.35	877.35	925.09	1022.58	17.953	1517.69	2653	4132	10826
9.44	1032.3	987.26	986.64	974.18	17.966	1490.97	2753	3802	10772
9.445	1070.15	878.62	853.34	952.57	17.979	1485.2	2499	4267	10998
9.449	945.29	992	1005.62	1229.43	17.993	1497.52	2481	4190	10828
9.454	1189.45	920.95	1006.3	975.85	18.006	1498.49	2531	4170	11526
9.458	1020.87	1079.87	1034.25	919.13	18.019	1474.79	2305	3653	10768
9.463	1054.4	841.82	902.15	879.36	18.032	1526.38	2337	4198	10958
9.467	918.67	911.29	1012.55	905.83	18.046	1557.93	2417	3844	10010
9.472	921.32	1112.77	1075.8	988.44	18.059	1542.95	2635	3678	11096
9.476	1044.96	1021.98	898.48	994.16	18.072	1536.07	2759	3337	12107
9.481	911.03	855.48	898.67	925.19	18.085	1557.91	2411	3040	11625
9.485	1117.46	792.43	944.76	884.75	18.099	1623.87	2508	3559	12650
9.49	900.61	930.31	1019.31	1008.66	18.112	1626.12	2589	3244	11502
9.494	1010.92	1009.6	904.04	1069.77	18.125	1663.55	3046	3136	11665
9.499	1016.39	944.74	978.45	981.29	18.138	1659.7	2292	3024	11254
9.503	983.54	1059.58	977.03	1048.65	18.151	1697.9	2464	2834	12201
9.508	977.46	1150.99	982.96	1032.82	18.165	1711.89	2207	2781	13007
9.512	914.74	957.66	991.24	941.05	18.178	1716.14	2430	2815	12447
9.517	1028.41	1031.43	932.38	1014.5	18.191	1784.52	2223	3077	12059
9.521	1196.3	993.65	1043.81	911.91	18.204	1790.34	2650	2953	11372
9.526	1074.51	1119.05	1081	902.33	18.218	1781.49	2168	2533	12324
9.53	940.67	947.46	995.59	957.36	18.231	1777.21	2376	3042	11771
9.535	937.31	1090.36	1027.62	948.3	18.244	1816.15	2365	3008	10748
9.539	1112.77	1051.79	1028.82	1043.57	18.257	1755.94	2269	2697	11228
9.544	1034.21	1138.43	957.02	934.3	18.271	1789.66	2497	3128	11966
9.548	902.01	1245.02	1033.77	1073.02	18.284	1794.79	2758	2756	11287
9.553	1027.78	1038.49	921.85	957.29	18.297	1802.58	2701	2981	11457
9.557	1150.76	1080.75	991.65	1033.89	18.31	1860.22	3048	2781	10224
9.562	943.18	1021.62	1019.23	978.17	18.324	1836.87	2608	2893	11496
9.566	1047.37	1035.91	987.91	1029.09	18.337	1877.61	2395	2921	12105
9.571	987.22	965.67	927.37	924.91	18.35	1943.46	2608	2655	10591
9.575	1064.48	1010.42	1199.75	997.5	18.363	1905.82	2487	2878	11887
9.58	1033.05	1014.74	1038.58	1003.51	18.377	1932.83	2255	2733	11595
9.584	946.84	984.76	1000.6	972.18	18.39	2013.67	2664	2675	11839
9.589	1282.7	951.55	1044.76	1137.56	18.403	2067.16	2942	2401	10839
9.593	1168.56	872	1005.46	957.76	18.416	1996.32	2914	2504	9664
9.598	1040.9	990.32	948.23	1080.1	18.43	2032.82	2318	2934	11411
9.602	1153.09	804.33	926.44	1136.93	18.443	2028.66	2347	2809	12033
9.607	965.91	998.87	1049.76	1040.55	18.456	1994.2	2276	2800	10605
9.611	1003.37	892.42	910.45	868.79	18.469	2032.8	2285	2882	11726
9.616	1011.19	759.69	858.44	872.65	18.483	2047.53	2627	2850	9800
9.62	959.93	945.41	977.89	917.9	18.496	2054.69	2856	2732	12174
9.625	1044.76	859.56	988.63	888.53	18.509	2098.41	2495	2687	11871
9.629	1033.28	942.46	1137.07	942.23	18.522	2142.35	2676	2342	10704
9.634	946.79	1030.19	999.75	959.83	18.536	2113.05	2338	2709	10683
9.638	1050.29	949.4	782.95	964.22	18.549	2017.62	2257	2519	11129
9.643	1175.64	998.7	723.7	1027.13	18.562	1989.25	2536	2542	11260
9.647	1083.2	904.73	912.02	897.64	18.575	1883.55	2749	2516	9738
9.652	1013.88	981.79	566.79	1025.14	18.589	1887	2577	2990	10749
9.656	885.07	958.19	746.31	894.66	18.602	1910.83	2317	2875	11177
9.661	946.2	729.76	873.11	970.32	18.615	2009.13	2551	3073	11394
9.665	881.93	724.94	980.92	811.19	18.628	2170.1	2581	2382	10271
9.67	1036.4	870.62	767.44	1052.86	18.641	2311.97	2634	2677	10937
9.674	894.7	955.9	856.03	950.95	18.655	2391.07	2558	2841	10784
9.678	1079.71	1011.64	867.97	954.33	18.668	2539.52	2905	2647	9354
9.683	961.55	791.88	807.41	902.55	18.681	2560.26	2713	2279	9226
9.687	1050.18	942.37	902.02	940.92	18.694	2645.35	2471	2563	10704
9.692	938.94	836.32	805	857.81	18.708	2609.98	2329	2489	9284
9.696	941.44	1020.33	817.87	986.57	18.721	2706.6	2179	2215	10059
9.701	959.48	1068.08	987.9	1000.74	18.734	2745.19	2375	2329	10340
9.705	858.88	987.54	788.17	850.18	18.747	2706.68	2832	2458	11414
9.71	1028.33	849.47	815.02	1031.79	18.761	2736.28	2887	2641	9750
9.714	923.64	947.33	871.48	901.97	18.774	2771.77	2411	2502	9480
9.719	950.58	901.85	917.69	1121.24	18.787	2819.62	2479	2367	8482
9.723	1034.77	935.07	911.4	811.99	18.8	2870.96	2363	2194	9725
9.728	811.13	952.13	799.91	1039.75	18.814	2878.9	2458	2606	10430
9.732	971.68	803.56	713.67	834.61	18.827	2851.93	2750	2465	9744
9.737	916.39	914.65	913.35	880.11	18.84	2832.81	2605	2509	9624
9.741	866.61	957.64	871.86	819.79	18.853	2847.28	2377	2091	9932
9.746	978.99	832.07	928.08	917.4	18.867	2853.65	2449	2453	8858
9.75	904.52	868.72	1075.29	907.31	18.88	2878.86	2107	2464	9386
9.755	906.53	874.09	1024.07	931.36	18.893	2908.06	2063	2394	8676
9.759	971.52	816.67	862.91	1022.65	18.906	2927.89	2147	2423	10693
9.764	1082.13	996.41	723.56	968.49	18.92	2985.31	2185	2737	10013
9.768	1106.35	769.95	855.16	854.19	18.933	3073.14	2510	2452	9609
9.773	922.28	864.6	824.2	843.99	18.946	3033.31	2467	2124	9393
9.777	963.94	922.15	903.24	885.01	18.959	3206.38	2203	2153	9066
9.782	833.33	1053.25	944.35	922.44	18.973	3211.58	2579	2463	9726
9.786	1013.85	849.37	812.49	825.68	18.986	3268.86	2185	2575	9749
9.791	919.06	820.33	831.83	1062.24	18.999	3603.58	2385	2261	10527
9.795	1032.68	837.42	893.03	931.76	19.012	3430.52	2494	2510	10676
9.8	916.74	1003.51	800.24	908.46	19.026	3433.58	2553	2491	12190
9.804	962.8	982.16	781.51	908.07	19.039	3478.22	2525	2415	11080
9.809	783.69	1006.48	631.74	887.84	19.052	3410.47	2406	2273	9777
9.813	844.97	896.08	780.5	878.78	19.065	3370.25	2349	2497	10724
9.818	863.65	982.16	821.11	929.64	19.078	3256.03	2430	2551	11342
9.822	901.2	850.08	790.86	937.77	19.092	3204.4	2156	2166	10406
9.827	957.78	851.73	808.7	868.91	19.105	3188.29	2245	2570	11974
9.831	981.23	933.64	877.07	908.92	19.118	3155.93	2187	2345	10899
9.836	1001.57	914.92	904.91	995.46	19.131	3418.35	2302	2161	12246
9.84	895.45	706.29	936.94	882.93	19.145	3833.38	2669	2415	11927
9.845	1010.81	727.48	831.21	789.18	19.158	4500.08	2628	2636	11625
9.849	759.94	786.09	998	900.67	19.171	4683.42	2510	2665	10768
9.854	1062.91	855.97	1006.37	1060.42	19.184	4527.04	2683	2174	12343
9.858	1005.25	873.35	732.48	932	19.198	4031.46	2527	2262	11532
9.863	968.22	1097.73	828.44	1062.69	19.211	3631.56	2144	2100	11236
9.867	1018.8	887.81	904.24	879.17	19.224	3275.27	2759	2456	11852
9.872	1128.56	984.91	908.73	782.64	19.237	3017.93	2353	2471	12252
9.876	1001.74	875.44	908.83	1048.22	19.251	2829.11	2761	2459	12702
9.881	1117.97	876.37	794.43	885.81	19.264	2735.76	2525	2616	12437
9.885	951.55	985.93	781.54	834.02	19.277	2686.45	2498	2198	11617
9.89	873.94	874.61	914.25	1108.05	19.29	2614.09	2196	2178	11693
9.894	932.69	758.86	757.51	1136.37	19.304	2516.72	2478	2165	12594
9.899	926.13	708.56	758.78	905.78	19.317	2546.54	2489	2322	12933
9.903	925.84	1037.28	1022.3	985.83	19.33	2441.27	2690	2737	14498
9.908	896.08	801.83	808.23	820	19.343	2363.68	2655	2665	13538
9.912	945.61	820.24	898.18	851.31	19.357	2402.57	2495	2296	13786
9.917	1055.02	867.98	764.81	822.45	19.37	2357.35	2557	2356	13233
9.921	986.35	807.36	819.23	883.99	19.383	2329.27	2503	2511	13489
9.926	962.74	840.2	819.37	898.22	19.396	2375.8	2343	2481	13283
9.93	1009.92	827.64	938.57	921.64	19.41	2313.79	2429	2218	12864
9.935	914.05	743.26	983.73	997.66	19.423	2503.78	2830	2667	13507
9.939	1034.63	897.19	871.68	942.83	19.436	2610.27	2246	2386	13289
9.944	922.07	787.41	889.4	863.45	19.449	2646.97	2506	2440	12913
9.948	966.95	979.25	876.8	945.4	19.463	2699.21	2289	2538	12578
9.953	887.15	851.16	799.97	832.01	19.476	2630.71	2468	2662	13506
9.957	826.71	831.32	616.14	1007.77	19.489	2569.42	2291	2527	12641
9.962	843.85	989.12	851.66	999.17	19.502	2623.34	2175	2394	13061
9.966	1080.55	987.84	820.48	945.9	19.515	2610.76	2266	2483	13718
9.971	841	838.2	952.11	807.24	19.529	2560.31	2295	2529	13361
9.975	1061.45	858.66	771.08	1064.07	19.542	2575.26	2326	2790	13730
9.98	978.59	1020.34	790.65	900.14	19.555	2581.16	2361	2778	12951
9.984	846.74	888.06	842.09	890.46	19.568	2605.73	2082	2499	12623
9.989	901.11	858.82	754.53	898.9	19.582	2562.61	2194	2328	13142
9.993	958.17	818.76	731.19	925.44	19.595	2517.37	2259	2282	12787
9.998	999.96	924.66	809.51	854.08	19.608	2536.82	2906	2498	12109
10.002	921.23	928.8	873.73	879.4	19.621	2600.81	2251	2265	13370
10.007	1053.35	767.31	946.6	844.03	19.635	2556.23	2733	2243	12251
10.011	833	906.09	770.63	819.33	19.648	2579.91	2493	2245	14298
10.016	748.66	855.69	960.52	973.03	19.661	2563.23	2638	1980	13229
10.02	923.91	773.91	818.03	831.42	19.674	2593.02	2488	2373	12688
10.025	802.48	944.88	887.98	903.66	19.688	2585.8	2518	2661	15025
10.029	827.78	935.01	858.94	882.1	19.701	2544.62	2550	2131	15171
10.034	905.98	870.54	818.82	958.7	19.714	2525.93	2340	2175	13584
10.038	1063.84	832.61	971.85	911.64	19.727	2490.68	2152	2243	15349
10.043	1007.36	848.53	947.93	1007.16	19.741	2535.01	2294	2196	15611
10.047	950.43	979.29	835.97	921.64	19.754	2602.39	2196	2338	13570
10.052	806.4	781.66	840.61	794.35	19.767	2644.49	2679	1840	13703
10.056	975.08	958.89	847.86	920.06	19.78	2713.17	2576	2584	15952
10.061	919.08	892.11	766.51	774.9	19.794	2701.41	2149	2053	15306
10.065	1022.35	885.82	914.15	989.36	19.807	2834.57	2580	2272	15809
10.07	879.08	689.15	739.43	846.38	19.82	2873.1	2218	2514	16058
10.074	1105.5	855.56	816.45	764.96	19.833	2803.35	2201	2434	15572
10.079	806.29	841.12	901.46	874.57	19.847	2815.12	2380	2486	14515
10.083	879.07	886.2	775.5	955.24	19.86	2779.32	2577	2231	15919
10.088	913.38	686.65	838.89	858.66	19.873	2753.74	2463	2511	15869
10.092	930.09	906.82	930.91	870.15	19.886	2645.05	2384	2341	15320
10.097	886.69	770.03	826.1	812.77	19.9	2675.22	2052	1920	14580
10.101	935.92	852.18	879.26	884.58	19.913	2679.87	2038	1999	15416
10.106	1048.99	851.44	829.63	786.41	19.926	2597.36	2244	1946	14004
10.11	1005.05	784.07	830.28	919.08	19.939	2641.35	2287	1877	16894
10.115	951.74	818.47	786.75	871.42	19.953	2488.48	2650	2173	15646
10.119	881.29	896.24	846.23	879.64	19.966	2410.3	2384	2458	16430
10.124	882.16	795.73	730.66	1032.72	19.979	2403.26	2536	2155	19201
10.128	862.72	801.59	841.06	871.34	19.992	2362.12	2305	2095	35494
10.132	887.2	819.96	759.62	922.39	20.006	2321.29	2507	2040	46608
10.137	700.07	798.17	907.03	1004.46	20.019	2333.76	2588	2090	50178
10.141	872.6	941.58	962.48	925.01	20.032	2256.2	2278	2364	53201
10.146	684.35	811.94	1045.17	762.82	20.045	2292.34	2344	2539	53847
10.15	1024.87	742.86	874.42	941.17	20.058	2293.42	2243	2242	53054
10.155	1011.95	843.64	1008.87	849.84	20.072	2281	2654	2204	54010
10.159	757.55	948.99	902.59	853.47	20.085	2394.32	2320	2446	56053
10.164	975.81	851.39	687.54	986.47	20.098	2379.57	2320	2327	53609
10.168	984.99	881.65	850.28	936.16	20.111	2487.89	2488	2183	54814
10.173	1009.97	763.48	753.41	766.29	20.125	2589.58	2248	1958	58997
10.177	998.53	792.5	880.58	920.8	20.138	2668.48	2521	2437	53854
10.182	926.97	802.31	804.12	808.8	20.151	2716.53	2139	2292	59110
10.186	925.57	782.88	1021.36	825.65	20.164	2753.07	2399	2205	58308
10.191	904.47	773.67	697.36	820.99	20.178	2780.96	2173	2526	57168
10.195	881.42	753.13	776.81	872.21	20.191	2775.59	2742	2226	58186
10.2	979.74	849.28	852.38	850.89	20.204	2759.81	2505	1987	55223
10.204	849.98	752.35	865.44	851.57	20.217	2761.85	2524	2059	56361
10.209	873.96	828.73	916.96	848.44	20.231	2667.89	2210	2106	55152
10.213	869.77	868.46	766.49	733.27	20.244	2623.37	2508	2456	55941
10.218	994.03	767.6	821.5	921.74	20.257	2633.46	2198	2368	54894
10.222	872.95	872.02	759.31	894.33	20.27	2642.05	2286	2225	57097
10.227	871.91	737.54	764.94	820.33	20.284	2489.77	2337	1805	56916
10.231	893.11	910.12	863.88	974.66	20.297	2532.89	2688	2268	54537
10.236	909.6	920.77	980.92	931.01	20.31	2471.15	2453	2356	53880
10.24	1023.52	899.63	928.92	979.34	20.323	2358.66	2268	2102	53594
10.245	846.41	865.74	781.1	778.03	20.337	2342.92	2188	2062	52719
10.249	862.07	915.66	829.24	932.27	20.35	2322.68	1968	2259	55518
10.254	882.25	829.48	897.11	934.32	20.363	2366.49	2349	2470	54505
10.258	991.98	907.45	857.88	887.18	20.376	2226.99	2366	2258	53906
10.263	972.82	971.48	839.2	693.86	20.39	2297.01	2258	2404	52939
10.267	940.91	956.45	841.51	775.35	20.403	2251.02	2003	2178	53029
10.272	900.18	819.34	752.28	811.87	20.416	2365.68	2186	2402	54810
10.276	989.53	1025.16	800.29	923.43	20.429	2316.02	2406	2484	51826
10.281	975.57	860.48	800.36	960.78	20.443	2329.77	2395	2312	52261
10.285	1027.22	883.14	899.79	841.4	20.456	2410.76	2351	2489	51389
10.29	947.97	1058.21	852.55	891.89	20.469	2354.5	2417	2534	51145
10.294	915.33	822.91	944.48	867.25	20.482	2361.65	2649	2518	56523
10.299	853.03	868.8	822.54	903.37	20.496	2394.54	2424	2187	57591
10.303	1004.6	919.63	970.8	872.52	20.509	2407.94	2293	2047	53761
10.308	965.85	855.33	887.59	909.19	20.522	2404.42	2513	2163	54841
10.312	878.25	953.71	894.34	975.92	20.535	2360.15	2448	2303	53328
10.317	922.26	724.62	961.53	701.01	20.548	2349.18	2573	2146	47817
10.321	1028.17	860.38	929.84	829.68	20.562	2344.19	2235	2352	48052
10.326	912.19	827.75	976.41	895.88	20.575	2328.12	2647	2282	48250
10.33	960.13	867.71	789.45	862.12	20.588	2403.7	2539	2364	48065
10.335	1036.68	863.89	853.59	831.72	20.601	2367.23	2838	2439	48793
10.339	861.27	800.77	905.48	1094.7	20.615	2151.16	2296	2000	49131
10.344	750.24	827.12	940.76	866.46	20.628	2349.08	2577	2300	46182
10.348	978.36	924.42	874.81	796.8	20.641	2419.79	2652	2031	48277
10.353	850.5	875.65	772.83	820.32	20.654	2424.5	2602	2296	46152
10.357	850.24	974.07	801.63	937.79	20.668	2413.86	2345	2291	46295
10.362	884.23	706.7	797.82	856.01	20.681	2422.13	2279	2404	45915
10.366	835.92	720.2	717	922.69	20.694	2460.79	2163	2150	45139
10.371	937.04	732.03	804.83	717.31	20.707	2534.28	2785	1793	45107
10.375	983.6	875.78	768.36	920.81	20.721	2600.5	2074	2478	44438
10.38	928.32	846.97	671.08	900.56	20.734	2577.41	2484	2024	44109
10.384	1070.1	722.27	733.38	833.36	20.747	2611.82	2300	2224	42517
10.389	965.9	621.35	884.37	841.68	20.76	2700.4	2254	2275	43048
10.393	947.28	703.84	963.84	861.32	20.774	2698.9	2083	2474	41349
10.398	839.8	821.15	881.26	969.89	20.787	2640.49	2688	2474	42836
10.402	930.05	758.76	775.08	779.44	20.8	2708.68	2298	2182	40330
10.407	877.69	837.74	877.13	865.84	20.813	2681.79	2471	2258	40186
10.411	783.24	796.64	910.23	921.65	20.827	2611.93	2391	2217	40188
10.416	811.31	850.59	718.73	994.38	20.84	2668.83	2398	2419	38541
10.42	1021.28	765.03	881.84	905.4	20.853	2697.58	2514	2157	37720
10.425	892.38	798.96	847.6	944.94	20.866	2703.51	2532	2375	36476
10.429	824.79	737.58	690.99	878.29	20.88	2709.52	2290	2323	37588
10.434	880.51	776.05	757.89	805.65	20.893	2823.82	2276	2130	37544
10.438	879.94	778.66	796.66	660	20.906	2844.52	2562	1856	38488
10.443	760.89	873.92	719.28	745.57	20.919	2865.84	2685	2154	37718
10.447	879.62	853.45	698.43	802.97	20.933	2850.28	2116	2038	38292
10.452	874.67	712.28	804.61	777.5	20.946	2895.63	2369	2186	38578
10.456	961.76	940.99	804.11	809.78	20.959	2838.42	2298	2089	37752
10.461	999.75	913.13	825.67	865.56	20.972	2901.2	2528	2157	38168
10.465	742.67	810.43	842.89	771.52	20.985	2920.71	2247	2533	36990
10.47	853.69	780.9	807.73	744.63	20.999	2857.47	2195	2242	36070
10.474	898.03	855.64	802.25	803.23	21.012	2839.52	2665	2349	37454
10.479	814.3	945.23	687.95	904.2	21.025	2837.52	2589	2177	36990
10.483	911.38	845.83	630.78	962.65	21.038	2730.03	2302	2422	38063
10.488	889.21	772.39	789.59	895.57	21.052	2666.06	2375	2372	36752
10.492	902.37	710.26	775.56	882.37	21.065	2734.34	2403	2503	36193
10.497	832.96	721.05	765.76	704.82	21.078	2753.65	2360	2273	35661
10.501	1057.61	706.34	848	801.95	21.091	2730.79	2184	2178	35718
10.506	811.36	788.97	804.47	717.96	21.105	2776.46	2205	2325	38382
10.51	853.57	816.68	742.39	854.83	21.118	2774.62	2782	2442	36714
10.515	867.63	788.22	979.34	826.06	21.131	2804.57	2273	2223	34333
10.519	925.91	876.38	782.23	857.99	21.144	2776.95	2382	2127	33719
10.524	918.81	779.54	856.21	797.48	21.158	2766.86	2395	2270	32355
10.528	856.54	728.13	929.27	834.04	21.171	2898.15	2390	2219	34888
10.533	915.96	780.11	852.11	805.14	21.184	2879.17	3008	2565	33409
10.537	955.82	619.23	1008.4	888.8	21.197	2815.65	2298	2242	32516
10.542	989.77	845.48	956.42	786.2	21.211	2825.64	2235	2265	33108
10.546	921.12	742.74	889.62	901.12	21.224	2813.41	2261	2326	32199
10.551	927.61	804.15	818.73	988.33	21.237	2748.59	2447	2498	31363
10.555	857.75	663.4	900.71	854.67	21.25	2808.04	2183	2244	32133
10.56	982.24	694.98	866.57	781.67	21.264	2766.03	2301	2161	30971
10.564	1064.15	743.8	800.55	800.68	21.277	2752.34	2519	2134	30576
10.569	881.55	710.2	752.41	774.04	21.29	2863.74	2205	2451	31520
10.573	838.25	775.29	816.39	769.03	21.303	2834.29	2065	2537	30684
10.578	1050.25	1107.89	736.37	678.02	21.317	2886.81	2205	2123	30518
10.582	844.54	848.47	764.93	800.42	21.33	2954.51	2222	2147	30246
10.586	962.35	846.65	1032.16	796.6	21.343	2922.62	2383	1863	32605
10.591	831.71	786.25	795.69	843.35	21.356	2923.48	2184	2291	31520
10.595	975.46	942	774.51	752.72	21.37	2867.61	2365	2114	30579
10.6	794.49	677.94	667.54	851.3	21.383	2821.58	2532	2213	30620
10.604	991.3	777.38	810.33	851.89	21.396	2861.33	1998	2074	31772
10.609	1057.95	841.99	804.92	935.4	21.409	2847.36	2705	2217	30824
10.613	820.05	731.47	831.87	829.54	21.422	2896.29	2401	2179	29426
10.618	943.73	774.83	747.96	823.3	21.436	2864.96	2641	2068	30052
10.622	1084.5	762	995.81	734.63	21.449	2924.28	2590	2008	31332
10.627	773.21	811.8	704.96	897.25	21.462	2977.14	2239	1963	29904
10.631	899.34	753.08	800.92	847.07	21.475	2891.88	2415	1930	29868
10.636	875	747.21	727.31	841.61	21.489	3011.13	2395	2125	30398
10.64	917.15	767.02	882.05	885.16	21.502	3071.73	2249	2296	30198
10.645	920.78	853.62	858.49	1005.05	21.515	3120.74	2568	2083	30418
10.649	1042.62	639.98	856.27	870.22	21.528	3077.1	2334	2394	28865
10.654	872.09	858.37	874.85	915.09	21.542	3122.67	2487	2460	29408
10.658	758.72	779.32	898.31	855.61	21.555	3096.4	2248	2403	28468
10.663	966.63	686.64	748.51	854.55	21.568	3116.35	2326	2227	28508
10.667	935.29	718.1	898.52	858.76	21.581	3073.88	2373	2451	28129
10.672	958.6	843.52	759.38	878.63	21.595	2398.63	2504	2160	30555
10.676	977.66	776.36	863.03	798.81	21.608	2802.5	3182	2129	28060
10.681	866.56	731.84	881.28	828.34	21.621	3007.46	2414	1949	29017
10.685	877.44	801.44	731.43	831.79	21.634	3041.6	2504	1866	28505
10.69	819.79	739.15	852.55	845.72	21.648	3065.14	2803	2118	28166
10.694	703.96	952.99	878.32	821.95	21.661	3065.43	2180	2104	27266
10.699	835.79	986.37	839.97	751.5	21.674	3084.24	2195	2072	26559
10.703	829.2	869.57	866.36	869.17	21.687	2996.12	2316	2038	27436
10.708	889.83	921.06	854.39	720.45	21.701	3050.67	2753	2266	26876
10.712	858.88	816.45	814.94	767.61	21.714	3039.27	2479	2179	26945
10.717	836.82	772.16	819.62	768.13	21.727	3146.43	2423	2430	28285
10.721	856.52	803.54	867.28	799.31	21.74	3244.83	2290	2321	28208
10.726	820.29	657.14	655.37	937.32	21.754	3168.88	2273	2233	26226
10.73	793.34	845.59	760.52	814.6	21.767	3206.06	2447	1997	27113
10.735	945.36	830.67	774.3	805.59	21.78	3203.33	2109	2236	28250
10.739	1097.18	749.54	765.35	755.04	21.793	3149.94	2586	2282	22551
10.744	964.73	690.82	738.22	1017.49	21.807	3164.6	2199	2347	24886
10.748	822.74	829.87	721.49	952.12	21.82	3085.66	2062	2276	25354
10.753	946.14	737.74	704.33	1044.38	21.833	3202.23	2258	2576	25559
10.757	918.89	734.29	810.16	937.34	21.846	3191.19	2143	2199	25312
10.762	1040.94	869.91	699.72	928.82	21.86	3270.41	2833	2265	26507
10.766	1014.81	794.95	882.53	1037.6	21.873	3257.06	2310	2049	25980
10.771	1129.85	701.6	851.75	1099.51	21.886	3322.99	2018	2277	25862
10.775	985.21	733.92	972.79	1159.44	21.899	3421.94	2440	2601	24956
10.78	1241.73	804.87	882.34	1064.84	21.913	3472.72	2255	2226	26009
10.784	1102.54	692.95	727.33	1250.96	21.926	3419.56	2259	2089	24455
10.789	1098.58	765.02	719.07	1134.28	21.939	3399.67	2449	2015	25456
10.793	1158.08	898.71	756.3	1320.15	21.952	3389.09	2258	2297	25253
10.798	1137.08	962.46	718.64	1543.41	21.965	3449.03	2482	2407	26606
10.802	982.49	765.94	894.82	1634.41	21.979	3403.38	2124	2155	24558
10.807	1008.88	725.94	715.26	1572.6	21.992	3441.98	2225	2081	25083
10.811	1004.02	764.77	637.3	1689.29	22.005	3517.83	2624	2274	26380
10.816	1027.82	950.29	749.79	1672.57	22.018	3582.44	1888	2205	25675
10.82	978.4	865.09	743.14	1643.91	22.032	3584.24	2516	2369	26035
10.825	948.39	782.22	821.87	1736.33	22.045	3565.74	2180	2618	25977
10.829	1006.35	960.05	783.43	1822.37	22.058	3525.23	2742	2428	27823
10.834	1090.8	826.02	710.42	1867.37	22.071	3505.66	2219	2326	26550
10.838	969.91	626.11	931.27	2011.94	22.085	3457.84	2160	2136	25597
10.843	1114.56	688.04	731.29	2129.29	22.098	3356.18	2232	2079	24878
10.847	1043.11	769.06	635.64	2096.74	22.111	3372.56	2191	2069	25541
10.852	795.76	855.87	753.53	2219.89	22.124	3260.76	2600	2039	23756
10.856	938.46	772.23	755.34	2187.46	22.138	3162.09	2215	2346	24403
10.861	959.39	808.83	796.99	2387.02	22.151	3181.29	2491	2178	24970
10.865	870.25	826.65	664.29	2696.64	22.164	3192.29	2305	2380	25296
10.87	952.06	761.89	899.62	2726.86	22.177	3251.76	2000	2043	25578
10.874	966.57	684.78	917.88	2752.52	22.191	3361.07	2237	2070	24449
10.879	862.82	883.99	777.18	2716.47	22.204	3512.84	2393	2139	23928
10.883	861.12	862.56	837.55	2525.04	22.217	3534.77	2662	2197	23331
10.888	906.99	820.24	827.24	1729.5	22.23	3681.24	2414	2011	23138
10.892	800.96	831.19	855.76	1518.37	22.244	3629.13	2147	2189	24541
10.897	850.9	741.17	728.29	1389.89	22.257	3579.05	2727	2363	23504
10.901	860.29	764.99	727.66	1071.78	22.27	3623.41	2263	2150	25129
10.906	989.82	661.92	734.98	917.57	22.283	3662.89	2560	2323	25681
10.91	984.28	783.17	847.66	814.17	22.297	3613.69	2213	2502	24313
10.915	888.81	820.72	808.68	935.35	22.31	3744.94	2846	1891	26007
10.919	906.06	732.49	716.45	877.15	22.323	3648.64	2440	2208	22611
10.924	804.83	692.11	783.72	1014.59	22.336	3608.61	2370	2170	23888
10.928	791.17	764.84	808.43	750.13	22.35	3573.82	2163	2405	25295
10.933	898.28	850.54	806.45	849.82	22.363	3531.44	2824	2557	24160
10.937	1017.38	771.69	854.78	796.13	22.376	3441.56	2709	2314	27260
10.942	728.55	849.03	665.2	769.3	22.389	3402.77	2357	2309	27613
10.946	964.06	966.66	757.17	679.31	22.402	3337.69	2588	2339	24704
10.951	858.22	779.15	670.23	725.19	22.416	3344	2810	2188	26600
10.955	931.83	814.33	654.86	768.33	22.429	3255.59	2518	2584	25143
10.96	869.48	801.12	806.49	820.12	22.442	3218.06	2256	2800	27171
10.964	1004.9	708.7	720.4	884.17	22.455	3155.8	2695	2783	26139
10.969	961.56	756.11	804.67	761.93	22.469	3143.62	2359	2478	25874
10.973	917.19	775.51	714	872.11	22.482	3195.88	2436	2272	26949
10.978	874.52	812.85	811.45	707.16	22.495	3154.47	2798	2700	27009
10.982	1069.01	741.99	700.75	716.1	22.508	3176.05	2520	3392	27683
10.987	837.93	872.82	914.27	694.52	22.522	3090.93	2364	2894	27449
10.991	881.13	798.6	767.01	921	22.535	3074.18	2622	3291	28856
10.996	995.08	839.95	764.46	780.9	22.548	3217.41	2694	3031	29503
11	938.04	734.07	865.18	798.51	22.561	3145.88	2875	3292	28089
11.005	1017.3	805.33	864.07	805.77	22.575	3235.44	2527	2987	28101
11.009	914.33	812.53	842.45	843.86	22.588	3338.22	2350	2731	29456
11.014	759.08	796.88	754.01	754.26	22.601	3340	2287	3316	30573
11.018	795.29	749.85	766.72	844.22	22.614	3437.76	2630	3476	30570
11.023	871.79	779.14	693.2	750.85	22.628	3432.28	2538	3131	30253
11.027	890.38	710.57	866.29	749.76	22.641	3497.35	2290	3921	28305
11.032	873.94	879.78	691.29	849.95	22.654	3394.43	2384	3814	30096
11.036	888.83	863.71	829.64	700.06	22.667	3419.12	2770	3618	30646
11.04	839.99	842.99	762.13	785.38	22.681	3441.11	2496	3356	30528
11.045	846.41	613.3	716.4	854.09	22.694	3381.33	2552	3622	32014
11.049	755.86	727.77	776.12	838.72	22.707	3333.38	2589	3532	31204
11.054	980.43	802.77	871.46	733.48	22.72	3329.21	2237	3299	32485
11.058	777.54	872.86	774.19	819.49	22.734	3214.75	2166	3272	34130
11.063	802.9	850.49	715.63	867.9	22.747	3218.59	2598	3733	32354
11.067	865.43	870.58	785.94	804.25	22.76	3203.77	2264	3675	32816
11.072	784.4	794.22	813.4	889.26	22.773	3156.44	2119	4584	33260
11.076	829.38	688.68	753.68	807.58	22.787	3195.56	2763	3539	35052
11.081	872.75	781.72	838.98	827.44	22.8	3148.08	2563	4241	35974
11.085	966.41	683.26	737.09	701.15	22.813	3167.15	2794	4679	34950
11.09	1037.74	877.02	663.02	820.19	22.826	3175.46	2585	5178	36974
11.094	823.78	734.43	657.8	916.96	22.84	3317.99	2690	5767	36753
11.099	807.59	620.18	712.99	913.68	22.853	3224.22	2599	5735	38947
11.103	800.23	784.83	765.61	607.18	22.866	3303.34	2672	5416	42708
11.108	852.98	845.65	963.34	745.87	22.879	3316.71	2516	5877	39798
11.112	924.9	750.95	781.14	819.42	22.892	3399.98	2947	5916	40133
11.117	836.54	782.06	820.02	810.34	22.906	3440.24	2546	6046	42175
11.121	860.24	765.98	766.74	850.4	22.919	3440.9	2905	5842	43648
11.126	872.75	783.63	839.68	738.22	22.932	3480.95	2542	4742	40813
11.13	1002.11	796.59	652.35	675.83	22.945	3469.03	2369	5769	41160
11.135	856.95	595.4	922.34	760.66	22.959	3451.02	2309	5721	39391
11.139	791.73	702.42	731.19	836.8	22.972	3376.7	2459	5320	38737
11.144	870.69	696.05	691.47	820.09	22.985	3385.74	2767	6478	38530
11.148	878.49	787.51	747.8	917.17	22.998	3375.72	2647	6728	40031
11.153	900.1	667.9	753.73	761.84	23.012	3297.78	2822	7197	37490
11.157	850.34	751.73	712.95	884.38	23.025	3379.8	2514	7035	35842
11.162	903.32	861.02	711.84	695.36	23.038	3499	2409	7293	38387
11.166	891.81	885.94	682.57	790.5	23.051	3527.47	2603	7767	37772
11.171	939.01	904.57	803.69	773.54	23.065	3618.95	2547	7832	37658
11.175	879.23	835.69	729.07	749.32	23.078	3719.32	2477	7592	38052
11.18	774.73	748.32	799.36	877.76	23.091	3770.08	2761	7499	37673
11.184	875.03	629.27	787.57	841.51	23.104	3910.21	2731	8362	37329
11.189	938.71	798.15	687.15	646.95	23.118	3923.99	2734	8302	37482
11.193	949.19	711.8	876.71	809.02	23.131	3985.47	2521	8409	36614
11.198	869.74	868.07	799.47	652.46	23.144	3927.46	2554	6800	41674
11.202	794.18	747.54	727.07	791.62	23.157	4032	2109	7128	47127
11.207	889.93	851.35	807.75	843.21	23.171	3880.39	2152	6621	58250
11.211	857.06	797.42	858.96	900.42	23.184	3773.55	2593	7006	65642
11.216	920.74	794.15	736.39	825.12	23.197	3714.95	2348	6187	71430
11.22	993.88	802.16	616.46	745.32	23.21	3658.24	2519	6021	75917
11.225	1019.29	652.64	555.75	862.33	23.224	3566.82	2803	6945	83613
11.229	952.03	742.49	762.99	677.88	23.237	3583.44	2838	6095	81588
11.234	928.47	778.19	800.71	774.14	23.25	3485.91	2755	5978	89352
11.238	977.32	776.59	768.24	827.69	23.263	3472.15	2604	5477	88610
11.243	878.58	674.32	601.3	888.93	23.277	3447.12	2540	4952	89832
11.247	883.86	741.07	717.85	755.08	23.29	3535.06	2388	4040	96255
11.252	885.08	678.64	795.36	811.3	23.303	3547.01	2321	2921	93908
11.256	926.44	762.92	985.27	752.38	23.316	3642.59	2384	2697	99097
11.261	838.34	809.48	773.63	718.38	23.329	3618.06	2459	2687	101843
11.265	823.29	811.24	759.53	870.07	23.343	3667.46	2783	2542	100084
11.27	1006.09	902.15	734.6	858.33	23.356	3629.3	2429	2433	100685
11.274	839.84	860.16	736.1	758.92	23.369	3655.29	2685	2424	103511
11.279	887.68	716.17	748.29	827.61	23.382	3666.75	2318	2256	102502
11.283	838.71	773.03	696.57	859.07	23.396	3644.7	2499	2373	104423
11.288	915.39	721.36	572.71	743.14	23.409	3682.99	2585	2510	103081
11.292	829.34	766.72	720.78	790.67	23.422	3644.11	2341	2569	101213
11.297	944.86	720.8	692.37	861.72	23.435	3829.82	2303	2662	102563
11.301	933.59	753.32	841.91	857.76	23.449	4053.83	2507	2574	102061
11.306	922.16	680.52	747.74	856.55	23.462	4170.28	3120	2583	103889
11.31	890.01	692.01	757.18	858.99	23.475	4295.86	2538	2969	124693
11.315	891.73	720.7	817.78	841.18	23.488	4347.25	2556	2768	221205
11.319	855.84	674.37	618.68	763.11	23.502	4424.19	2645	2662	327573
11.324	863.76	717.88	729.6	723.94	23.515	4389.24	2479	2587	346864
11.328	874.99	662.65	706.24	714.71	23.528	4364.26	2618	2793	342104
11.333	1105.16	786.92	613.01	788.48	23.541	4268.43	2252	3119	316796
11.337	990.24	785.44	844.41	840.38	23.555	4195.83	2301	2738	312072
11.342	992.64	746.19	686.69	835.72	23.568	4166.25	2636	2596	288143
11.346	1022.9	775.47	763.56	819.87	23.581	4341.21	2741	2644	272540
11.351	1138.84	673.17	792.08	768.88	23.594	4397.55	2463	3184	244449
11.355	910.13	734.62	783.15	765.24	23.608	4518.11	2431	3161	211379
11.36	1192.14	764.75	755.72	754.06	23.621	4612.75	2781	3686	192675
11.364	1139.38	821.39	694.05	887.1	23.634	4625.76	2538	3751	174952
11.369	1098.4	682.82	747.6	819.2	23.647	4506.47	2722	4193	162965
11.373	1067.75	696.83	712.13	738.11	23.661	4556.92	2274	3874	151147
11.378	1201.38	691.45	724.94	676.68	23.674	4430.32	2401	4516	153764
11.382	1188.57	660.36	767.03	794.6	23.687	4488.8	2722	4420	167066
11.387	1413.33	782.69	736.48	752.12	23.7	4417.76	2080	4864	187794
11.391	1234.21	657.88	826.58	749.82	23.714	4470.03	2387	5400	196949
11.396	1375.8	700.18	713.04	815.52	23.727	4516.45	2282	5492	199025
11.4	1561.25	711.46	842.94	706.6	23.74	4499.34	2463	5289	188004
11.405	1496.84	789.71	811.33	831.45	23.753	4460.23	2128	6751	172167
11.409	1543.46	854.79	674.63	953.97	23.767	4510.6	2315	5842	162635
11.414	1464.66	728.83	616.08	774.52	23.78	4506.41	2264	6243	148484
11.418	1582.45	665.62	690.19	892.78	23.793	4461.22	2461	6552	128657
11.423	1401.08	630.48	719.89	724.18	23.806	4477.63	2079	7067	117115
11.427	1564.54	713.24	836.33	915.98	23.82	4480.35	2495	6315	108477
11.432	1786.42	622.74	804.9	760.18	23.833	4546.84	2271	5548	100011
11.436	2019.49	772.09	786.8	754.53	23.846	4491.69	2477	5940	91998
11.441	1793.21	830.25	728.87	839.37	23.859	4434.28	2998	5537	84979
11.445	1882.19	654.42	791.47	710.94	23.872	4284.81	2981	5831	78823
11.45	2014.96	792.03	618.16	796.96	23.886	4283.72	2160	5647	70057
11.454	2006.45	935.05	680.6	826.38	23.899	4267.4	2002	5333	66319
11.459	2246.94	715.8	710.94	811.58	23.912	4218.37	2595	5147	63385
11.463	2387.45	763.07	723.71	772.2	23.925	4167.06	2748	5336	60642
11.468	2675.54	954.05	586.59	899.45	23.939	4213.4	3174	5665	58339
11.472	2702.39	896.52	698.49	721.15	23.952	4256.88	2236	4991	58625
11.477	2398.66	761.59	824.42	732.89	23.965	4218.43	2153	4838	63680
11.481	2842.05	846.47	718.08	658.92	23.978	4216.72	2413	4331	65850
11.485	2927.23	697.91	653.34	812.72	23.992	4364.9	2449	4519	67790
11.49	3279.86	776.64	728.84	851.8	24.005	4424.82	2282	4357	66054
11.494	3214.7	848.04	777.82	763.55	24.018	4629.71	2343	4370	61478
11.499	3408.45	647.26	903.33	735.07	24.031	4730.45	2156	4253	56097
11.503	3591.98	714.06	722.64	678.1	24.045	4700.6	2879	4507	49159
11.508	3668.98	736.56	674.87	749.26	24.058	4607.47	2379	3518	45999
11.512	3622.23	800.3	682.49	773.67	24.071	4493.53	2474	4098	43408
11.517	3532.97	784.41	791.32	756.1	24.084	4487.94	2620	4494	39820
11.521	4201.38	719.02	733.19	791.71	24.098	4402.15	2441	4178	38097
11.526	4251.04	640.86	782.38	818.92	24.111	4428.88	2223	4078	36547
11.53	4560.08	729.46	679.3	645.05	24.124	4257.81	2384	5297	36958
11.535	6193.46	738.38	630.38	811.55	24.137	4201.05	2446	6451	35451
11.539	7674.94	717.92	700.79	774.45	24.151	4158.43	2345	7830	35725
11.544	9577.57	662.43	723.85	893.69	24.164	4057.51	2386	8106	34066
11.548	10871.83	867.43	635.66	788.15	24.177	4011.37	2505	8697	33219
11.553	11720.01	694.61	799.36	893.8	24.19	3951.34	2568	9000	34578
11.557	12308.09	836.72	652.97	779.16	24.204	3821.53	2411	8772	30801
11.562	10671.23	778.3	813.87	767.91	24.217	3800.08	2118	7661	30935
11.566	7932.48	650.06	772.61	745.31	24.23	3792.78	2192	7792	32191
11.571	6105.71	771.05	535.52	799.43	24.243	3736.51	2313	6867	33412
11.575	4472.92	884.56	697.64	781.82	24.257	3753.97	2333	7946	31952
11.58	2854.87	907.81	637.65	915.71	24.27	3903.68	2336	6277	29837
11.584	2191.9	665.98	807.02	934.36	24.283	3927.35	2724	5351	30768
11.589	1867.33	713.72	654.57	793.4	24.296	4046.61	2802	5203	28902
11.593	1618.05	686.01	640.16	936.6	24.309	4170.37	2416	5402	30752
11.598	1498.72	724.73	829.2	891.03	24.323	4245.77	2390	5358	29323
11.602	1288.68	718.77	723.7	794.84	24.336	4242.93	2141	4832	28874
11.607	1374.62	786.64	704.74	864.87	24.349	4307.02	2412	4655	30115
11.611	1267.27	711.41	700.09	751.42	24.362	4287.5	2570	4602	28930
11.616	1178.72	745.96	755.11	948.88	24.376	4246.13	2694	5162	29106
11.62	1192.35	636.72	791.64	808.26	24.389	4199.47	2540	5315	30333
11.625	1330.9	615.62	651.18	919.94	24.402	4086.95	2684	5645	30599
11.629	1298.03	880.25	658.73	682.13	24.415	4005.29	2355	6324	26426
11.634	1096.98	791.05	680.28	814.35	24.429	3953.05	2305	8322	28244
11.638	1324.51	783.35	616.61	755.78	24.442	3796.27	2130	12338	27923
11.643	1025.52	686.01	786.91	898.6	24.455	3813.54	2399	14313	28526
11.647	1087.21	719.88	758.82	735.44	24.468	3708.39	2217	18276	28778
11.652	1160.81	759.68	671.26	729.89	24.482	3624.2	2269	19309	27521
11.656	1153.8	742.51	675.03	749.41	24.495	3634.32	2414	24378	26969
11.661	922.19	806.02	804.64	905.49	24.508	3549.39	2632	23999	26116
11.665	1008.47	770.96	784.74	807.97	24.521	3580.34	2622	23225	26071
11.67	1084.1	769.67	782.09	761.72	24.535	3616.98	2334	23396	27902
11.674	1064.02	857.22	698.02	837.47	24.548	3579.6	2509	23253	27624
11.679	994.83	814.57	668.02	819.23	24.561	3492.41	2790	25602	26450
11.683	980.54	913.29	717.06	851.8	24.574	3526.67	2246	24481	26995
11.688	973.45	907.3	706.82	819.84	24.588	3571.87	2486	23931	26513
11.692	996.7	696.51	736.15	860.38	24.601	3607.11	2267	25652	28157
11.697	1000.04	755.14	727.76	893.01	24.614	3641.59	2301	24766	25443
11.701	1212	647.59	631.89	985.87	24.627	3735.41	2352	24115	28338
11.706	1134.35	768.91	696.26	1025.34	24.641	3920.29	2268	24413	26964
11.71	1217.11	661.56	862.6	792.24	24.654	4091.67	2592	23062	27448
11.715	1082.29	641.62	804.73	907.78	24.667	4136.16	2933	22263	28969
11.719	972.17	676.66	736.2	1099.2	24.68	4106.48	2714	21225	27092
11.724	1051.37	702.4	759.88	859.82	24.694	4055.23	2432	20479	27393
11.728	1095.32	697.3	786.18	787.37	24.707	4122.17	2630	20201	28392
11.733	1262.92	729.29	741.03	688.67	24.72	4057.31	2740	19555	28319
11.737	1217.33	743.56	583.6	848.26	24.733	4035.24	2689	18145	28521
11.742	1074.92	626.56	638.52	717.67	24.747	3972.16	2644	20098	28644
11.746	1153.81	708.28	625.04	713.98	24.76	3949.05	2656	16010	30951
11.751	1044.39	850.7	694.26	928.63	24.773	3876.85	2538	16297	31367
11.755	948.19	829.22	713.04	768.28	24.786	3803.37	2718	15817	29703
11.76	999.35	697.21	745.24	811.89	24.799	3878.89	2416	15087	31778
11.764	917.77	737.47	771.21	840.58	24.813	3855.26	2410	16132	30625
11.769	1030.47	679.44	672.54	683.53	24.826	3781.78	2138	15296	30438
11.773	1057.45	582.63	673.9	681.95	24.839	3778.83	2330	13471	31742
11.778	971.73	722.1	621.97	797.77	24.852	3788.75	2123	13925	30221
11.782	1005.32	675.55	647.58	870.92	24.866	3657	2135	13753	32024
11.787	944.01	717.45	704.54	770.98	24.879	3738.63	2268	12043	29754
11.791	1049.67	708.07	755.61	679.86	24.892	3651.94	2636	14168	28714
11.796	947.41	710.82	643.36	855.51	24.905	3625.2	2605	12292	30284
11.8	1087.85	740.08	652.19	873.63	24.919	3591.85	2862	12332	30030
11.805	1084.03	691.61	656.25	904.65	24.932	3584.66	2974	12666	30336
11.809	958.37	753.01	752.03	784.07	24.945	3557.06	2687	11009	28896
11.814	936.3	748.83	703.6	797.63	24.958	3606.27	2346	11504	28977
11.818	881.24	805.5	705.81	976.5	24.972	3602.32	2220	10719	29940
11.823	908.96	750.12	796.16	870.98	24.985	3552.6	2116	9309	29810
11.827	891.76	655.56	791.97	951.99	24.998	3534.77	2085	10071	28690
11.832	1146.89	662.79	664.97	794.23	25.011	3628.88	2038	9891	27160
11.836	968.61	716.91	793.4	807.82	25.025	3621.82	2296	10518	29259
11.841	1039.21	648.08	826.46	794.33	25.038	3665.28	2535	9368	28482
11.845	1032.98	661.23	702.79	731.23	25.051	3855.04	2362	10652	28053
11.85	938.18	656.98	722.49	765.42	25.064	3968.19	2436	9340	28880
11.854	1011.85	808.78	860.77	751.06	25.078	4086.48	2706	9120	28443
11.859	1040.62	642.77	696.45	567.26	25.091	4223.55	2518	9736	28877
11.863	853.24	808.42	743.22	682	25.104	4227.55	2746	9887	29872
11.868	753.17	767.98	802.66	743.16	25.117	4310.86	2441	9697	30166
11.872	864.7	830.03	677.41	892.46	25.131	4357.06	2701	8931	27791
11.877	1065.09	619.07	704.51	736.08	25.144	4340.89	2553	8932	29157
11.881	836.66	672.58	697.16	706.16	25.157	4421.48	2770	8471	30179
11.886	1025.1	918.66	635.18	785.14	25.17	4380.9	2601	8334	29695
11.89	945.14	702.24	707.51	817.19	25.184	4392.6	2472	9089	27383
11.895	920.19	974.26	756.9	807.59	25.197	4304.43	2642	7808	29962
11.899	923.43	553.22	842.59	946.4	25.21	4466.86	2587	8268	30529
11.904	1087.2	842.02	706.19	819.31	25.223	4402.88	2594	8367	28241
11.908	976.7	841.09	741.35	668.1	25.236	4452.04	2302	8282	27829
11.913	888.47	817.15	699.97	678.37	25.25	4494.74	2507	8017	27523
11.917	982.29	767.63	777.24	808.13	25.263	4519.59	2402	8050	28974
11.922	973.41	876.09	779.84	688.39	25.276	4486.26	2334	7708	29476
11.926	990.86	652.93	659.75	775.98	25.289	4439.57	2467	7421	29090
11.931	945.05	823.06	680.64	887.73	25.303	4471.98	2575	7204	30030
11.935	929.26	852.9	685.96	587.56	25.316	4409.89	2384	7587	28732
11.939	959.19	764.57	615.84	762.37	25.329	4455.81	2693	6836	28930
11.944	1059.84	796.69	862.77	789.29	25.342	4357.21	2411	7353	30506
11.948	861.57	788.13	815.89	886.53	25.356	4308.79	2308	6515	28755
11.953	1092.19	598.91	779.11	819.76	25.369	4195.81	2347	7211	31259
11.957	902.38	701.96	727.03	688.79	25.382	4280.79	2284	6515	31193
11.962	900.18	616.22	802.03	688.46	25.395	4175.51	2154	7375	32237
11.966	936.89	580.15	759.07	709.27	25.409	4100.51	2369	6531	32194
11.971	975.97	709.11	727.91	794.84	25.422	4144.62	2500	6813	30340
11.975	878.6	764.54	669.63	829.83	25.435	4090.37	2965	6186	31360
11.98	893.1	724.46	646.22	826.73	25.448	4048.79	2527	5902	33097
11.984	865.09	756.35	632.95	746.4	25.462	4034.08	2296	6010	33186
11.989	921.77	702.29	664.23	823.59	25.475	4020.89	3055	6617	30924
11.993	876.96	729.63	752.97	691.13	25.488	3966.78	2809	5899	33417
11.998	889.81	627.2	695.89	739	25.501	4042	2644	6327	31158
12.002	903.63	702.31	676.24	743.13	25.515	4010.94	2648	5960	32920
12.007	838.04	725.32	577.19	652.13	25.528	4125.85	2405	5862	31535
12.011	871.25	911.56	757	876.73	25.541	4083.3	2325	6430	31073
12.016	937.12	776.99	745.88	832.48	25.554	4213.11	2481	5780	32123
12.02	892.17	692.78	704.59	691.36	25.568	4299.01	2532	6107	30627
12.025	931.63	731.84	702.73	751.77	25.581	4296.75	2655	6578	32196
12.029	889.2	835.87	633.37	877.14	25.594	4319.36	2330	6526	32778
12.034	977.72	775.43	654.97	705.13	25.607	4308.12	1981	7205	31628
12.038	820.7	653.74	734.88	751.99	25.621	4312.98	2116	6194	31471
12.043	903.17	708.9	733.53	853.99	25.634	4309.52	2315	5861	34160
12.047	978.54	612.84	606.57	589.68	25.647	4267.5	2360	6577	31549
12.052	1011.93	716.02	676.05	710.52	25.66	4267.09	2693	6659	33424
12.056	1016.53	690.75	840.89	868.95	25.674	4226.38	2477	6014	31657
12.061	1047.06	684.67	814.98	860.29	25.687	4335.74	2509	5674	32243
12.065	844.9	663.49	695.39	778.31	25.7	4303.12	2719	5680	33202
12.07	998.84	706.84	780.29	709.35	25.713	4368.22	2343	5257	35200
12.074	1015.42	689.75	917.66	852.75	25.727	4255.9	2508	5450	33730
12.079	1040.17	838.09	699.06	833.88	25.74	4286.9	2346	4933	32323
12.083	969.76	639.55	636.55	861.26	25.753	4337.99	2484	5274	32754
12.088	902.74	704.26	615.46	797.14	25.766	4275.99	2635	5643	32568
12.092	1103.56	838.23	652.55	933.21	25.779	4179.91	2456	4420	33846
12.097	889.38	763.95	662.78	805.66	25.793	4174.95	2385	5033	31871
12.101	933.78	678.39	652.5	701.07	25.806	4142.42	2566	5494	33740
12.106	987.89	665.84	834.26	824.39	25.819	4149.17	2341	4910	32800
12.11	1062.26	779.44	765.08	745.08	25.832	4084.58	2195	5297	33274
12.115	1113.96	772.28	693.74	819.46	25.846	4042.32	2212	5099	32694
12.119	1095.18	746.75	730.85	868.22	25.859	3971.82	2419	5696	33028
12.124	970.5	632.84	603.72	786.52	25.872	3998.8	2107	5106	34287
12.128	1038.69	722.11	799.03	635.67	25.885	3867.96	2678	5344	31782
12.133	913.74	882.32	664.94	642.09	25.899	3814.18	2145	5237	34039
12.137	1054.46	738.59	680.13	858.49	25.912	3797.81	2272	5158	34968
12.142	972.74	920.18	804.51	749.99	25.925	3858.75	2474	5216	33592
12.146	1208.29	663.49	578.77	716.4	25.938	3877.95	2515	4745	35937
12.151	1107.86	759.19	640.57	672.43	25.952	3846.54	2432	4344	33297
12.155	1000.57	813.95	635.45	688.15	25.965	3864.8	2258	4934	34179
12.16	976.11	692.04	708.73	815.3	25.978	3837.18	2246	4628	33941
12.164	1120.33	895.35	641.62	774.03	25.991	3796	2368	5140	33355
12.169	1197.73	891.51	647.93	669.58	26.005	3779.28	2616	5186	33080
12.173	1074.57	778.58	794.59	702.38	26.018	3816.89	2387	5075	33309
12.178	1224.15	767.29	794.75	651.58	26.031	3859.24	2425	5187	35946
12.182	1322.63	920.29	840.56	759.1	26.044	3884.07	2121	4956	34691
12.187	1313.12	654.05	828.67	761.65	26.058	3820.92	2515	5624	34196
12.191	1516.62	706.9	848.12	900.43	26.071	3873.32	2631	4643	35928
12.196	1672.15	706.05	784.97	740.2	26.084	3894.24	2619	4366	36413
12.2	1638.63	758.58	760.76	847.28	26.097	3887.58	2238	4402	37136
12.205	1575.7	770.79	955.57	863.35	26.111	3876.86	2900	4408	39890
12.209	1695.93	610.39	812.89	880.87	26.124	3853.19	2432	4406	37820
12.214	1659.15	621.39	809.06	849.03	26.137	3809.65	2520	4471	38876
12.218	1649.77	785.52	776.38	789.39	26.15	3791.78	2393	4815	38214
12.223	1725.52	610.67	777.31	704.52	26.164	3828.34	2398	4862	39475
12.227	1371.27	746.81	670.19	797.28	26.177	3925.17	2745	5089	40365
12.232	1318.95	766.01	618.56	772.48	26.19	3943.62	2615	4931	37572
12.236	1284.18	637.35	754.71	787.18	26.203	3863.9	2444	5141	40934
12.241	1158.92	811.35	746.3	743.3	26.216	3942.99	2271	4709	41438
12.245	1355.5	656.56	627.56	786.78	26.23	3941.03	2280	4853	42043
12.25	1165.84	632.7	692.59	856.96	26.243	3966.9	2378	4645	39584
12.254	984.89	877.48	754.11	740.58	26.256	3968.49	2867	5620	41090
12.259	953.85	754.16	651.74	799.78	26.269	4091.12	2580	4717	42758
12.263	1031.4	812.48	778.5	823.5	26.283	4069.39	2799	5416	43250
12.268	983.07	584.09	710.97	980.44	26.296	4113.94	2180	4478	41424
12.272	1086.06	716.93	778.6	948.95	26.309	4107.27	2523	4658	41967
12.277	975.36	856.11	680.07	694.41	26.322	4186.95	2876	4293	42039
12.281	1107.11	817.15	512.06	727.48	26.336	4167.72	2825	4448	41978
12.286	1086.63	727.27	663.55	766.3	26.349	4114.82	2609	4449	39985
12.29	1281.47	678.93	734.86	860.67	26.362	4120.77	2775	4527	44404
12.295	1466.52	759.25	984.88	932.91	26.375	4064.02	2752	4362	43102
12.299	1705.9	846.49	703.89	877.6	26.389	4011.51	2232	4558	41975
12.304	1552.19	635.35	768.55	855.69	26.402	3893.5	2474	4354	43010
12.308	1498.98	701.09	817.46	798.27	26.415	3967.43	2133	5527	42852
12.313	1460.56	622.88	627.28	784.68	26.428	3876.81	2299	4560	44412
12.317	1454.85	817.91	650.96	732.26	26.442	3851.92	2346	5356	44291
12.322	1264.78	800.33	643.9	771.2	26.455	3749.54	2816	4617	43924
12.326	1146.79	702.59	702.34	816.65	26.468	3678.8	2998	4728	44493
12.331	1103.54	780.42	697.07	694.37	26.481	3690.55	3008	3778	42929
12.335	1027.1	700.7	701.83	729.91	26.495	3665.95	2521	4255	43479
12.34	890.62	685.85	759.39	735.88	26.508	3601.88	2530	4579	43666
12.344	729.14	610.33	766.48	770.6	26.521	3631.41	2650	4748	44638
12.349	888.09	808.73	524.49	726.06	26.534	3746.01	2506	4477	44944
12.353	905.48	869.07	810.68	788.2	26.548	3616.82	2284	5279	44398
12.358	945.36	723.46	681.71	830.45	26.561	3616.02	2496	5127	45793
12.362	1066.24	683.53	772.13	863.11	26.574	3627.99	2983	4511	45821
12.367	1173.79	728.67	669.72	777.02	26.587	3607.11	2583	3871	43382
12.371	1057.26	631.66	683.92	779.86	26.601	3662.21	2338	4562	47141
12.376	1057.2	669.39	724.24	739.86	26.614	3702.24	2724	4702	45498
12.38	1323.43	706.54	745.28	751.66	26.627	3682.29	2908	4303	47274
12.385	903.59	599.86	682.93	743.71	26.64	3651.05	2818	4148	46493
12.389	1019.49	718.37	792.22	715.17	26.654	3640.19	2257	4552	46503
12.393	1027.19	724.42	616.44	816.07	26.667	3564.47	2685	3991	44482
12.398	1036.56	671.16	655.87	813.67	26.68	3582.52	2515	4704	42770
12.402	1082.21	642.92	731.21	675.93	26.693	3564.02	2612	4301	43675
12.407	940.06	812.6	614.15	959.2	26.706	3572.38	2433	2573	45849
12.411	1021.37	739.24	612.88	696.94	26.72	3547.68	2528	1749	44451
12.416	1001.66	644.53	608.4	722.34	26.733	3467.27	2148	2488	44660
12.42	1131.86	692.54	580.21	822.57	26.746	3509.67	2726	3339	48521
12.425	1015.53	649.64	614.65	773.3	26.759	3420.76	2785	4160	45034
12.429	1008.22	742.01	659.11	720.41	26.773	3448.55	2342	4107	46396
12.434	921.03	549.08	709.17	808.51	26.786	3383.56	2524	4590	44942
12.438	977.29	676.29	608.46	787.15	26.799	3449.65	2379	4162	43752
12.443	1117.49	561.52	705.51	768.03	26.812	3328.67	2294	4339	46549
12.447	977.68	649.73	713.87	675.65	26.826	3411	2756	4877	46606
12.452	920.81	663.81	502.53	761.5	26.839	3343.65	2626	4139	47581
12.456	1011.31	697.2	555.32	751.85	26.852	3255.72	2814	4348	46424
12.461	920.08	676.16	607.89	833.8	26.865	3325.9	2304	4416	49977
12.465	1000.35	734.2	595.93	960.99	26.879	3248.3	2614	4263	50931
12.47	902.19	697.14	648.98	738.44	26.892	3312.78	2759	3801	47798
12.474	980.18	815.74	724.35	848.13	26.905	3275.72	2407	4302	47955
12.479	1020.09	793.61	686.2	920.44	26.918	3255.87	2492	4166	47777
12.483	1108.51	670.87	835.72	788.33	26.932	3223.61	2873	4264	50354
12.488	902.75	663.41	731.21	693.17	26.945	3307.59	2104	4022	48784
12.492	956.59	629.01	798.65	737.41	26.958	3351.52	2661	4086	49070
12.497	1212.71	679.03	770.86	784.1	26.971	3344.78	2564	4092	51397
12.501	878.85	755.37	782.26	864.56	26.985	3358.12	2311	3930	50619
12.506	1045.65	577.6	744.83	796.93	26.998	3442.86	2509	4021	49373
12.51	1067.33	778.32	627.81	900.1	27.011	3445.22	2789	3743	52233
12.515	1096.58	636.27	619.86	709.98	27.024	3552.89	2602	4425	51314
12.519	1183.88	672.67	677.73	705.24	27.038	3682.25	2473	4460	52532
12.524	1153.78	733.13	661.38	838.96	27.051	3788.43	2296	4273	47516
12.528	1087.07	690.69	693.47	763.43	27.064	3844.82	2518	4211	49193
12.533	1178.19	646.89	618.9	886.2	27.077	4014.93	2766	3839	48807
12.537	1063.07	769.9	701.06	785.17	27.091	4173.63	2819	3979	49741
12.542	1113.87	755.93	630.91	878.74	27.104	4202.22	2598	4442	51192
12.546	1114.53	702.75	638.79	786.2	27.117	4310.9	2709	3706	48219
12.551	1023.76	676.25	605.48	663.99	27.13	4424.77	2695	4551	47769
12.555	1042.81	796.73	657.32	655.32	27.144	4470.87	3014	4443	49142
12.56	893.34	717.4	641.58	922.46	27.157	4339.87	2485	3477	51070
12.564	1003.85	739.57	634.31	756.77	27.17	4438.84	2323	3983	47381
12.569	1048.32	636.86	635.01	751.87	27.183	4416.09	2367	4215	51210
12.573	1091.49	889.5	636.93	918.24	27.196	4356.56	2249	4332	51797
12.578	1025.59	794.21	713.15	774.96	27.21	4377.51	2575	4473	51452
12.582	917.21	682.08	829.72	873.07	27.223	4320.52	2153	4543	48378
12.587	1024.43	899.74	681.08	899.18	27.236	4331.14	2682	4567	49379
12.591	1103.35	848.16	653.28	861.1	27.249	4243.23	2726	4222	49710
12.596	1045.49	643.14	505.48	1035.27	27.263	4250.46	2387	4016	52537
12.6	1184.58	789.98	688.15	1103.01	27.276	4253.31	2333	4050	53046
12.605	1002.59	736.72	662.42	1178.27	27.289	4248.7	2667	4511	53483
12.609	1050.01	711.2	627.75	1214.51	27.302	4204.12	2612	4130	56647
12.614	1009.9	815.52	640.59	1266.73	27.316	4210.46	2752	4368	59213
12.618	1106.85	789.21	726.86	1503.81	27.329	4291.57	2306	4651	58390
12.623	1188.84	644.71	807.15	1904.58	27.342	4213.71	2776	4911	58423
12.627	1544.81	790.63	565.16	2235.58	27.355	4240.12	2598	4441	59511
12.632	1501.97	799.54	725.43	2754.57	27.369	4230.87	2657	4479	55476
12.636	1648.11	730.73	852.97	1973.49	27.382	4307.53	2541	4942	54179
12.641	1925.67	599.86	616.86	2156.03	27.395	14641.62	2269	4961	52876
12.645	1753.26	777.38	657.97	1992.81	27.408	4525.57	2498	4519	53700
12.65	1760.38	693.94	540.55	2262.71	27.422	4314.55	2475	5491	52263
12.654	1600.8	698.5	704.82	2151.33	27.435	4292.43	2334	4781	53078
12.659	1523.91	812.79	619.59	1984.45	27.448	4101.56	2240	5493	55348
12.663	1291.51	621.91	609.79	1980.07	27.461	4134.36	2421	7005	53101
12.668	1281.77	657	608.68	2021.85	27.475	4088.17	2189	6748	53863
12.672	1211.42	731.29	752.9	2042.07	27.488	4089.56	2315	6124	54286
12.677	1092.85	779.03	667.83	2002.49	27.501	4146.77	2772	7365	56763
12.681	1062.82	688.59	828.91	2179.55	27.514	4109.26	2526	5725	57550
12.686	1118.5	678.87	678.84	1895.24	27.528	4133.61	2712	6546	57084
12.69	1005.31	650.83	746.11	1779.24	27.541	4196.46	2610	6249	59721
12.695	1146.08	729.8	693.99	1954.69	27.554	4201.28	2910	5679	60667
12.699	1076.45	777.99	546.94	2005.94	27.567	4136.29	2517	5494	59552
12.704	1226.04	670.89	649.12	1973.49	27.581	4195.73	2791	5154	58502
12.708	1091.46	694.67	654.54	2156.03	27.594	4207.57	2450	5667	61107
12.713	1344.35	691.14	709.59	1992.81	27.607	4207.88	2608	4948	61002
12.717	1177.22	836.9	565.7	2262.71	27.62	4201.24	2490	5242	61545
12.722	1063.9	723.35	680.02	2151.33	27.633	4171.48	2458	5047	63054
12.726	1217.29	586.8	717.94	1984.45	27.647	4133.5	2228	4729	66202
12.731	1116.6	782.52	638.35	1980.07	27.66	4203.42	2307	4807	64012
12.735	1127.93	775.94	717.2	2021.85	27.673	4110.28	2344	4875	62094
12.74	1070.95	705.81	675.88	2042.07	27.686	4077.87	2414	5091	65018
12.744	1120.47	730.25	618.83	2002.49	27.7	4010.01	2602	5162	65333
12.749	1158.93	695.2	572.7	2179.55	27.713	4059.19	2770	4459	67169
12.753	1016.06	648.91	631.17	1895.24	27.726	3985.52	2751	4766	68501
12.758	1163.4	701.95	768.36	1779.24	27.739	3971.36	3061	4521	65704
12.762	1227.1	621.56	656.89	1954.69	27.753	4050.92	2534	4513	66886
12.767	1029.4	794.23	649.95	2005.94	27.766	3983.04	2507	4362	66379
12.771	1187.53	613.19	586.71	1973.49	27.779	4046.04	2307	4832	64475
12.776	1397.4	629.37	621.75	2156.03	27.792	4017.96	2446	4380	66990
12.78	1608.42	645.8	640.95	1992.81	27.806	3934.78	2471	4692	67181
12.785	1532.74	761.48	710.01	2262.71	27.819	3863.12	2637	4666	68492
12.789	1327.69	469.39	573.41	2151.33	27.832	3870.31	2823	4248	67963
12.794	1346.93	672.59	687.2	1984.45	27.845	3910.31	2252	4465	66792
12.798	1244.6	652.71	626.16	1980.07	27.859	3803.34	2405	4511	71453
12.803	1384.55	671	553.83	2021.85	27.872	3790.83	2741	4981	69321
12.807	1384.36	630.77	545.58	2042.07	27.885	3736.94	2520	5000	68444
12.812	1471.25	705.51	894.07	2002.49	27.898	3768.73	2834	3982	74066
12.816	1433.78	725.07	717.47	2179.55	27.912	3867.57	2859	4420	67814
12.821	1335.38	647.2	780.12	1895.24	27.925	3816.23	2811	4057	68601
12.825	1485.93	685.1	649.36	1779.24	27.938	3907.17	2352	4425	70400
12.83	1464.66	760.15	675.29	1954.69	27.951	3834.36	2805	4899	72287
12.834	1448.55	766.82	630.21	2005.94	27.965	3874.91	3010	5041	72599
12.839	1638.57	719.95	844.29	2490.74	27.978	3949.59	2603	4521	72850
12.843	1603.84	614.91	688.94	2934.3	27.991	3859.12	2334	4632	73540
12.847	1762.92	685.96	738.14	2504.18	28.004	3843.35	2644	4593	71453
12.852	1933.58	596.98	740.21	2991	28.018	3965.23	3339	4475	74669
12.856	2054.42	828.46	683.22	2102.58	28.031	3950.35	3139	4532	73307
12.861	2392.56	679.1	702.25	1975.94	28.044	3935.71	2426	4630	72193
12.865	2386.24	521.32	736.91	1780.91	28.057	3976.55	2931	4613	72163
12.87	2467.67	588.76	668.56	1598.76	28.071	4050.28	2565	4806	71560
12.874	2994.6	811.36	645.28	1253.82	28.084	3986.26	2626	4208	73064
12.879	3210.42	628.73	674.74	1331.81	28.097	3992.19	2807	3922	74489
12.883	3402.85	718.61	663.76	1398.46	28.11	4069.9	2577	4105	75566
12.888	3807.53	721.43	908.59	1206.44	28.123	4045.13	2458	4220	75530
12.892	4117.65	767.59	810.53	1292.82	28.137	4050.58	2350	3560	71556
12.897	3766.72	566.94	699.23	1293.65	28.15	3995.85	2729	4202	70269
12.901	3706.39	679.78	824.75	1157.97	28.163	3983.49	2492	3550	74616
12.906	3188.79	693.85	588.55	1393.21	28.176	3955.69	2430	3994	72627
12.91	2783.53	802.9	670.98	1226.86	28.19	3997.36	2608	4252	74676
12.915	2081.45	645.31	672.98	1148.27	28.203	3849.87	2585	3630	75052
12.919	2113.93	707.71	573.46	1160.02	28.216	3833.91	2628	3838	72358
12.924	2090.18	693.21	893.68	1167.13	28.229	3930.66	2403	3925	70828
12.928	2344.51	651.18	721.06	995.81	28.243	3999.33	2817	3610	72165
12.933	2548.37	652.49	562.39	1074.58	28.256	3990.68	2693	4737	76119
12.937	2958.14	734.36	655.15	959.03	28.269	3937.09	2870	4520	67410
12.942	3078.76	752.73	694.73	1017.89	28.282	3966.96	2884	4188	78958
12.946	3517.17	800.29	592.17	1136.95	28.296	3928.48	3078	4592	79927
12.951	3308.03	702.03	710.6	1112.93	28.309	3899.52	2864	4470	82093
12.955	2862.09	683.4	534.21	913.41	28.322	3842.2	2841	4486	81698
12.96	2598.29	729.2	681.61	1058.32	28.335	3895.98	2591	4567	78477
12.964	2046	718.83	805.64	987.48	28.349	3848.05	2940	4758	79959
12.969	1707.75	671.55	719.93	917.45	28.362	3781.88	3000	4609	80386
12.973	1244.67	747.47	690.08	1013.42	28.375	3807.58	2938	4816	81589
12.978	1356.99	790.9	576.14	936.35	28.388	3771.83	2462	4498	84322
12.982	1353.55	785.99	585.35	956.1	28.402	3650.57	2446	4892	79393
12.987	1186.24	685.31	658.93	896.31	28.415	3744.82	2562	5212	81045
12.991	1315.64	807.7	652.2	800.78	28.428	3656.83	2809	4662	80363
12.996	1384.61	699.27	675.91	946.92	28.441	3579.42	2652	5092	83135
13	1307.96	629.03	678.17	967.83	28.455	3645.97	2939	4660	81118
13.005	1507.53	718.91	613.96	1071.39	28.468	3574.59	2689	4534	82560
13.009	1446.56	634.85	787.39	1022.07	28.481	3650.31	2623	4015	78904
13.014	1243.59	644.01	648.54	1037.77	28.494	3581.09	2632	4685	81501
13.018	1349.34	687.58	778.12	1076.46	28.508	3563.98	2498	4970	83996
13.023	1444.29	703.85	933.69	1018.5	28.521	3505.02	2485	4817	81488
13.027	1287.61	723.86	690.15	1092.95	28.534	3564.34	3065	4786	80169
13.032	1347.59	807.17	669.59	1024.06	28.547	3564.68	2585	4330	81295
13.036	1206.51	717.99	662.01	999.94	28.561	3581.87	2772	4394	83422
13.041	1265.94	681.22	774.55	949.94	28.574	3609.22	2915	4755	85876
13.045	1321.73	539.8	691.29	966.93	28.587	3635.51	2707	5200	85917
13.05	1211.25	577.73	623.79	965.86	28.6	3637.38	2514	4953	86618
13.054	1250.34	843.12	625.99	925.49	28.613	3553.68	2505	5667	88730
13.059	1368.2	592.62	548.85	877.2	28.627	3541.21	2466	5561	90548
13.063	1257.14	712.48	684.99	994.99	28.64	3529.46	2676	5473	90005
13.068	1464.68	792.83	539.83	1069.24	28.653	3536.84	2793	4561	89948
13.072	1326.54	695.29	715.17	906.76	28.666	3473.64	2944	5149	83006
13.077	1282.65	539.77	788.72	981.57	28.68	3528.4	2980	4869	85251
13.081	1212.15	657.08	592.12	862.37	28.693	3519.96	2716	5605	85859
13.086	1280.15	709.76	653.53	964.8	28.706	3503.01	2710	4667	85954
13.09	1278.95	613.55	777.88	956.21	28.719	3404.62	2258	4421	82590
13.095	1250.57	882.68	589.23	892.93	28.733	3500.74	2743	5215	81834
13.099	1292.82	644.07	749.65	1053.98	28.746	3479.15	2605	5353	82340
13.104	1367.31	716.13	591.38	873.67	28.759	3391.43	2510	5070	81924
13.108	1399.9	675.39	665.2	901.4	28.772	3326.32	2634	4830	83814
13.113	1392.44	826.68	687.04	997.92	28.786	3314.79	3207	5444	90771
13.117	1367.34	734.15	679.26	1072.46	28.799	3425.43	2536	5347	94293
13.122	1416.67	724.15	637.27	1015.38	28.812	3383.15	2545	5504	96243
13.126	1721.25	663.62	778.43	976.5	28.825	3319.9	2558	6728	96145
13.131	1454.72	661.75	557.98	986.5	28.839	3341.15	2262	5621	99673
13.135	1471.63	775.08	570.88	1126.04	28.852	3389.99	2513	4956	101776
13.14	1269.39	682.93	597.44	1070.19	28.865	3362.66	2948	5554	102081
13.144	1317.63	494.81	650.65	1003.83	28.878	3355.95	2530	5067	102512
13.149	1362.12	839.95	705.8	1035.63	28.892	3426.18	2593	5594	100493
13.153	1384.54	671.84	796.01	961.73	28.905	3367.85	2572	5142	101079
13.158	1465.01	623.51	707.57	981.56	28.918	3441.56	2575	5154	104683
13.162	1427.36	728.98	610.13	950.4	28.931	3408.32	2436	6044	103660
13.167	1660.24	658.06	589.93	837.79	28.945	3399.12	2779	6165	100948
13.171	1602.03	768.85	714.88	1018.55	28.958	3421.47	2898	6207	105938
13.176	1842.02	771.38	688.45	1110.57	28.971	3419.2	2486	5256	109545
13.18	1854.87	624.97	668.39	964.72	28.984	3416.4	2782	6417	103121
13.185	1818.17	696.55	700.9	1055.8	28.998	3492.57	2839	5476	106516
13.189	2221.3	538.35	706.85	1172.71	29.011	3411.16	2729	5581	103992
13.194	2387.12	695.11	703.55	1120.13	29.024	3462.24	2588	5903	104302
13.198	2781.19	615.12	730.3	1077.68	29.037	3449.46	2954	6012	106423
13.203	3187.49	681.66	666.75	1077.22	29.051	3410.8	2592	6516	100155
13.207	3443.96	670.44	672.02	1110.09	29.064	3432.06	2577	6669	100570
13.212	3389.74	722.33	802.1	995.33	29.077	3480.36	3131	6141	96867
13.216	4124.8	695.02	696.3	912.8	29.09	3412.33	2650	7028	99939
13.221	4146.28	766.33	543.9	1042.57	29.103	3500.54	2577	6790	99794
13.225	5138.85	673.85	656.92	1025.34	29.117	3475.55	2809	6964	100502
13.23	5563.06	588.69	657.73	820.91	29.13	3448.46	2635	7037	102816
13.234	5680.9	534.94	579.02	999.48	29.143	3401.11	2441	6576	98721
13.239	6199.91	630.98	654.39	1064.19	29.156	3406.03	2362	6863	101498
13.243	5382.44	645.76	678.3	996	29.17	3439.76	2645	7309	102014
13.248	4964.75	778.06	651.57	830.42	29.183	3477.41	2586	6712	104907
13.252	4029.8	613.99	700.46	1048.66	29.196	3411.86	3215	6640	102679
13.257	2959.28	679.87	595.8	952.63	29.209	3411.37	2995	7539	108606
13.261	2459.42	735.42	663.52	984.88	29.223	3387.71	2755	8491	106172
13.266	2002.39	797.67	615.56	956.36	29.236	3405.38	2645	8209	109944
13.27	1616.57	715.16	760.35	862.17	29.249	3377.67	2553	8144	107427
13.275	1577.49	673.55	622.56	897.38	29.262	3371.5	3185	7700	110525
13.279	1558.86	788.56	767.64	786.58	29.276	3346.41	2801	8911	107326
13.284	1440.04	758.14	591.55	718.07	29.289	3310.55	3068	7795	110867
13.288	1429.82	855.28	591.41	951.83	29.302	3304.89	2876	8789	113221
13.293	1447.22	688.95	600.21	890.45	29.315	3295.72	2948	8660	111728
13.297	1493.25	666.59	659.3	987.66	29.329	3339.2	2927	8852	113308
13.301	1327.57	629.15	697.18	810.47	29.342	3281.84	3222	7941	112639
13.306	1409.92	555.63	610.61	824.57	29.355	3229.27	3015	8404	111973
13.31	1374.68	704.31	645.54	886.02	29.368	3249.31	2848	8140	109069
13.315	1358.97	645.67	744.13	867.01	29.382	3184.04	3050	8174	109240
13.319	1462.74	554.95	552.01	981.77	29.395	3207.53	3090	8409	106752
13.324	1382.86	665.95	565.13	894.15	29.408	3150.08	2877	8029	104303
13.328	1548.56	754.49	742.2	909.47	29.421	3144.12	2839	8363	106482
13.333	1735.32	792.12	604.61	956.25	29.435	3123.74	2845	7999	102428
13.337	1466.31	709.7	608.57	930.12	29.448	3141.99	2634	8843	102383
13.342	1494.72	716.98	455.42	968.05	29.461	3085.83	2784	8142	98189
13.346	1785.65	571.52	671.4	1144.3	29.474	3026.42	2956	7389	99932
13.351	1533.07	522	697.21	939.14	29.488	3040.31	2496	7698	100395
13.355	1729.27	678.55	694.37	935.31	29.501	3073.82	2427	7046	100661
13.36	1639.04	706.85	604.74	878.99	29.514	3063.81	2371	6622	97703
13.364	1503.53	716.76	663.71	848.56	29.527	3061.39	2716	7039	97433
13.369	1475.23	738.13	714.81	982.85	29.54	3067.11	2487	7538	103225
13.373	1489.38	597.33	553.52	921.2	29.554	2970.38	2934	7681	100636
13.378	1579.5	623.15	620.59	1115.23	29.567	3000.53	2672	7776	99256
13.382	1598.97	617.2	584.48	1090.96	29.58	2966.05	2423	7312	104749
13.387	1669	713.26	547.38	1025.13	29.593	2919.33	2699	7137	105704
13.391	1534.03	719.31	658.96	981.35	29.607	2917.61	2994	7785	107814
13.396	1230.14	713.67	677.74	787.69	29.62	2902.47	2413	6999	109042
13.4	1445.54	721.46	651.11	993.03	29.633	2952.94	2699	7823	111011
13.405	1360.95	774.65	660.25	870.76	29.646	2933.43	2882	7491	110692
13.409	1513.28	614.89	701.15	871.82	29.66	2963.36	2476	7848	113870
13.414	1381.61	599.46	630.77	868.1	29.673	2897.54	2487	7772	111853
13.418	1527.55	605.76	646.2	868.74	29.686	2923.28	2524	7663	112611
13.423	1352.69	734.91	665.2	965.67	29.699	2942.27	2694	8011	115136
13.427	1376.71	759.93	634.11	969.83	29.713	2880.23	2452	7527	112944
13.432	1356.67	625.42	645.15	868.7	29.726	2890.94	2259	7876	116262
13.436	1340.7	735.11	575.6	802.17	29.739	2870.14	2069	9088	115959
13.441	1469.64	701.25	731.21	841.37	29.752	2873.68	2398	9019	119009
13.445	1258.04	725.72	643.63	935.81	29.766	2839.38	2765	8812	116950
13.45	1167.88	690.24	657.59	941.8	29.779	2796.87	2428	9331	116136
13.454	1189.83	723.99	714.76	809.12	29.792	2788.7	2634	9839	113362
13.459	1155.37	870.76	609.15	887.25	29.805	2770.72	2430	10694	110055
13.463	1195.53	597.14	855.78	792.89	29.819	2756.6	2628	10954	110976
13.468	1230.19	751.65	600.16	802.53	29.832	2753.66	2453	11747	104747
13.472	1139.56	615.83	741.79	1015.86	29.845	2697.14	2237	11388	104645
13.477	1183.05	699.29	551.41	1109.58	29.858	2692.86	2264	12371	109093
13.481	1348.27	681.24	632.39	1012.54	29.872	2749.05	2518	12466	103617
13.486	1257.48	803.19	653.82	898.61	29.885	2691.35	2634	13974	105482
13.49	1432.32	645.85	535.32	836.26	29.898	2612.1	2715	15340	102364
13.495	1454.67	660.85	667.27	903.03	29.911	2659.82	2959	13734	103960
13.499	1169.6	683.2	516.16	947.1	29.925	2610.75	2781	14727	105316
13.504	1555.6	717.22	702.53	857.1	29.938	2609.62	2769	14570	104417
13.508	1436.22	748.24	697.45	863.75	29.951	2576.77	3005	14490	105052
13.513	1427.82	668.3	744.73	1030.34	29.964	2538.52	2434	14985	110221
13.517	1394.22	646.86	622.33	985.19	29.978	2612.72	2587	13920	102055
13.522	1487.7	729.93	773.24	949.86	29.991	2569.87	2621	14009	102126
13.526	1599.11	672.81	598.76	827.47	30.004	2558.09	2442	14974	104161
13.531	1457.72	853.72	537.75	890.88	30.017	2614.95	2918	13500	107810
13.535	1398.02	734.16	664.49	923.72	30.03	2585.4	2672	12174	109722
13.54	1292.14	649.29	659.47	722.68	30.044	2553.49	2478	13273	111335
13.544	1419.03	701.66	773.76	844.19	30.057	2555.38	2521	12387	112198
13.549	1444.42	646.55	586.76	789.86	30.07	2535.01	2522	11920	107937
13.553	1502.88	672.08	527.18	904.61	30.083	2625.56	3168	10688	117340
13.558	1418.33	742.98	629.93	793.22	30.097	2536.2	2583	11945	119463
13.562	1589.88	659.47	593.98	889.14	30.11	2567.5	2718	11034	127441
13.567	1311.78	733.12	706.82	813.18	30.123	2512.42	2560	12014	136134
13.571	1592.19	677.11	635.32	834.31	30.136	2508.9	2837	13553	146904
13.576	1743.15	632.2	794.47	773.91	30.15	2483.23	2573	18761	152966
13.58	1690.11	606.87	657.12	850.59	30.163	2510.12	2518	29868	155864
13.585	1916.33	688.28	519.57	911.78	30.176	2508.25	2647	37032	144504
13.589	1956.02	659.13	630.23	813.44	30.189	2522.08	2564	41231	136303
13.594	1714.78	774.28	668.97	777.55	30.203	2467.84	2575	43499	132021
13.598	1697.27	621.12	677.09	942.51	30.216	2459.39	2434	38930	125731
13.603	1709.6	685.36	521.19	827.77	30.229	2479.38	2560	32635	130020
13.607	1577.91	627.83	589.05	1058.61	30.242	2531.29	2484	27102	128454
13.612	1789.22	594.71	535.01	915.12	30.256	2516.89	2856	22987	129702
13.616	1620.58	645.37	696.2	828.3	30.269	2483.5	3191	20708	125482
13.621	1514.74	691.23	705.49	911.8	30.282	2400.55	2584	19211	137322
13.625	1568.37	852.84	488.96	912.83	30.295	2467.32	2637	17851	132505
13.63	1639.04	780.61	632.42	980.46	30.309	2442.98	2618	15001	133746
13.634	1539.01	689.01	602.14	932.94	30.322	2462.42	2741	15347	135792
13.639	1664.41	535.11	622.08	967.79	30.335	2484.68	2702	15632	133337
13.643	1581.56	663.01	717.77	967.7	30.348	2440.94	2755	13909	136461
13.648	1428	696	577.67	932.48	30.362	2449.09	2385	14277	140630
13.652	1541.69	606.86	686.25	901.63	30.375	2421.61	2580	14109	138297
13.657	1487.71	661.14	655.84	1031.76	30.388	2429.77	3141	13595	147206
13.661	1489.63	625.9	764.44	988.28	30.401	2427.26	3318	14977	141409
13.666	1544.05	634.64	713.15	1018.56	30.415	2439.24	2523	13029	145996
13.67	1466.12	770.33	615.99	927.49	30.428	2351.38	2926	13316	138394
13.675	1525.39	743.38	656.13	1033.57	30.441	2412.27	3140	13549	150997
13.679	1483.79	756.93	556.94	1221.17	30.454	2413.25	2514	13425	156394
13.684	1527.5	679.38	608.58	1158.03	30.468	2356.84	2535	13704	156255
13.688	1363.36	617.91	821.71	1066.71	30.481	2424.88	2637	13658	162616
13.693	1474.26	578.01	493.84	1016.97	30.494	2380.24	2484	13970	165286
13.697	1589.65	671.58	678.8	895.96	30.507	2351.51	2809	13876	168796
13.702	1501.01	698.36	572.4	1232.86	30.52	2318.09	2590	14874	165531
13.706	1679.59	787.08	626.21	1210.19	30.534	2304.12	2881	14104	170329
13.711	1786.82	729.1	678.52	1167.44	30.547	2293.57	2470	14052	168331
13.715	1658.67	606.54	609.7	1393.41	30.56	2354.04	2478	14526	182994
13.72	1875.75	750.93	666.36	1466.4	30.573	2320.78	2842	15554	189418
13.724	2032.27	600.96	760.71	1637.36	30.587	2295.38	2611	13501	189407
13.729	1963.78	841.35	686.22	1657.32	30.6	2302.78	2676	14753	182430
13.733	2072.76	672.02	655.07	1557.01	30.613	2294.07	3024	15010	186154
13.738	2155.06	598.91	671.48	1237.84	30.626	2336.09	3114	15797	184975
13.742	1979.09	773.98	588.58	1187.3	30.64	2272.12	2898	14436	179577
13.747	1900.53	632.49	744.2	986.34	30.653	2329.43	2338	15330	172855
13.751	2099.4	562.87	629.19	887.69	30.666	2297.15	2253	15640	167906
13.755	1817.3	529.4	655.17	823.37	30.679	2262.19	2801	14966	163954
13.76	2010.01	574.06	587	755.85	30.693	2261.01	2677	15643	156479
13.764	1948.22	623.92	654.69	871.96	30.706	2344.22	2695	15197	170182
13.769	2023.05	641.57	659.46	847.21	30.719	2309.31	2583	16603	201697
13.773	1931.37	671.77	705.43	874.37	30.732	2246.75	2293	16776	277822
13.778	1683.74	612.78	657.62	881.88	30.746	2242.73	2775	15953	351814
13.782	1644.37	683.85	684.17	704.27	30.759	2239.44	2592	17118	394148
13.787	1551.58	663.85	576.04	733.87	30.772	2230.1	2763	18612	385582
13.791	1514.73	687.23	591.67	779.09	30.785	2283.81	2636	17393	378124
13.796	1608.42	559.78	583.56	747.57	30.799	2291.4	2583	18674	376385
13.8	1461.43	586.51	674.52	847.89	30.812	2248.65	2546	17754	360145
13.805	1698.67	689.72	514.7	872.22	30.825	2218.01	2969	19099	324205
13.809	1481.7	708.99	683.53	815.56	30.838	2313.62	2776	19505	279220
13.814	1678.68	698.51	687.47	878.47	30.852	2277.24	2937	18643	248907
13.818	1644.16	669.69	641.35	881.02	30.865	2251.98	2567	19865	215073
13.823	1608.87	586.72	651.26	868.18	30.878	2242.76	2834	22070	199430
13.827	1869.54	660.12	651	756.74	30.891	2283.25	2758	24335	189263
13.832	1912.19	765.05	734.68	711.75	30.905	2304.71	2861	25520	178823
13.836	1967.6	697.28	488.9	857.79	30.918	2276.07	2288	25194	173691
13.841	1985.15	779.28	490.19	785.39	30.931	2282.4	2570	26821	170411
13.845	1730.74	725.6	634.59	857.47	30.944	2288.36	2974	26482	171802
13.85	2043.94	712.11	510.23	766.05	30.958	2293.96	2841	28423	171450
13.854	2028.23	772.84	712.12	724.21	30.971	2265.69	2689	25941	168592
13.859	2032.56	689.33	503.44	737.61	30.984	2277.63	2125	28976	163953
13.863	2172.52	790.37	653.75	834	30.997	2237.64	2648	28591	157339
13.868	2001.73	587.87	553.28	691.14	31.01	2248.11	2747	31420	157059
13.872	2103.82	701.04	575.52	863.3	31.024	2276.97	2924	30905	154042
13.877	1957.11	788.47	581.87	907.98	31.037	2303.11	2598	33516	150260
13.881	1657.43	705.36	648.68	712.52	31.05	2248.49	2284	38938	145261
13.886	1701.26	642.02	627.93	905.28	31.063	2219.5	2633	44186	150533
13.89	1660.07	612.85	730.97	776.07	31.077	2246.79	2708	47790	151881
13.895	1789.53	702.69	633.68	690.49	31.09	2237.15	2626	51302	162553
13.899	1616.67	699.83	602.86	687.57	31.103	2209.76	2410	52791	166771
13.904	1906.75	704.23	536.72	905.79	31.116	2177.18	2650	49960	175124
13.908	2050.02	557.34	764.17	918.64	31.13	2231.28	2582	45485	174300
13.913	1998.96	530.51	498.04	772.46	31.143	2239.45	2361	47295	178654
13.917	2151.31	694.42	553.89	736.12	31.156	2187.33	2550	43635	171085
13.922	2125.38	597.97	578.78	884.5	31.169	2219.8	2857	45150	172908
13.926	2560.66	709.69	783.27	839.85	31.183	2108.96	2532	43895	165619
13.931	2328.98	691.29	812.82	993.63	31.196	2165.25	2325	41205	164629
13.935	2088.02	663.85	710.25	926.43	31.209	2139.54	2051	40623	168382
13.94	1992.91	669.54	676.35	880.85	31.222	2157.23	2176	36726	165210
13.944	1901.96	719.93	793.37	809.48	31.236	2142.43	2780	34261	173248
13.949	1876.14	685.65	628.93	976.09	31.249	2132.81	2702	34123	185985
13.953	1873.46	640.41	670.25	860.68	31.262	2139.12	2700	32269	186567
13.958	1814.02	712.62	619.34	846.24	31.275	2147.18	2444	32421	192628
13.962	1819.56	693.28	653.63	840.82	31.289	2175.22	2474	30461	200641
13.967	1667.77	684.64	604.02	914.63	31.302	2131.81	2923	28737	209624
13.971	2106.22	652.56	601.08	821.75	31.315	2157.21	2507	29816	209253
13.976	1962.38	679.82	682.35	900.53	31.328	2125.34	2586	27631	210693
13.98	1831.86	695.37	600.77	810.15	31.342	2129.19	2714	28706	213705
13.985	2093.21	629.24	580.08	769.43	31.355	2099.07	2574	27795	196883
13.989	2351.68	625.07	660.2	687	31.368	2067.09	2680	26607	198132
13.994	2252.79	705.37	663.72	864.07	31.381	2084.71	2515	26077	191256
13.998	2289.18	743.51	710.9	910.79	31.395	2072.52	2709	26161	193163
14.003	2116.55	735.96	520.81	718.26	31.408	2104.51	2496	26436	192869
14.007	2268.69	647.41	619.37	689.57	31.421	2059.53	2495	26908	199101
14.012	2303.14	741.82	586.67	686.16	31.434	2068.15	2865	25449	206619
14.016	1970.79	740.78	665.81	720.67	31.447	2039.5	2945	24079	203614
14.021	1875.34	708.6	639.82	693.85	31.461	2020.2	2922	25883	214668
14.025	1939.3	659.11	732	869.23	31.474	2052.11	2461	25182	217110
14.03	1864.67	726.63	628.92	885.93	31.487	2065.65	2590	24152	215388
14.034	1552.67	642.7	584.64	737.69	31.5	2048.01	2402	26768	189160
14.039	1698.12	733.83	576.93	795.23	31.514	2030.16	2827	24807	183895
14.043	1790.78	579.19	526.23	913.82	31.527	2053.53	2448	25364	177447
14.048	1853.85	647.19	735.56	804.99	31.54	2023.46	2507	26105	175718
14.052	1624.39	754.49	575.82	847.79	31.553	2012.03	2591	27056	180221
14.057	1571.8	693.63	600.21	979.01	31.567	2003.26	2668	28435	191967
14.061	1751.25	741.59	683.58	811.02	31.58	2016.01	2367	30329	226495
14.066	1936.46	763.93	535.65	858.4	31.593	2002.1	2791	31294	253867
14.07	2074.42	745.04	742.39	931.52	31.606	1936.83	2679	31796	259019
14.075	1921.62	678.19	622.86	869.48	31.62	1992.52	2795	33345	253073
14.079	1988.42	657.04	614.35	835.73	31.633	1949.77	2937	31307	243500
14.084	2089.94	607.31	681.56	1017.3	31.646	2013.63	2303	34606	241768
14.088	2107.08	621.15	512.25	986.11	31.659	1975.82	2802	33671	259217
14.093	1948.89	742.86	478.31	929.34	31.673	1975.93	2808	34405	310061
14.097	1794.48	744.09	544.04	787.1	31.686	2016.8	2682	33284	371535
14.102	1732.38	556.56	589.22	929.11	31.699	2041.33	2699	33789	397645
14.106	1764.08	625.61	702.33	762.96	31.712	1948.64	2613	34724	389172
14.111	1908.33	605.36	649.53	729.47	31.726	1951.32	2569	34487	355869
14.115	2060.17	710.54	672.44	805.1	31.739	1947.88	2932	35762	315105
14.12	2051.79	785.57	561.8	764.47	31.752	1889.76	2982	33136	272038
14.124	1936.84	529.77	646.17	782.84	31.765	1903.45	2902	37392	250239
14.129	1794.51	602.31	579.42	637.72	31.779	1862.77	2839	34811	262384
14.133	1808.21	607.46	717.96	687.02	31.792	1878.52	2479	35407	277231
14.138	1982.2	793.12	577.82	799.74	31.805	1824.17	3068	35670	292200
14.142	1789.55	602.78	640.34	901.21	31.818	1899.61	2749	34841	295823
14.147	1931.57	730.51	728.81	811.96	31.832	1883.59	2829	37918	278387
14.151	1707.97	754.39	631.69	748.92	31.845	1884.37	2843	36265	266530
14.156	1578.17	614.62	614.2	746.33	31.858	1851.55	3006	39084	235882
14.16	1482.9	530.66	671.11	865.41	31.871	1851.08	2860	41741	212770
14.165	1722.79	569.18	666.68	779.98	31.885	1845.72	2640	44763	209079
14.169	1639.84	689.01	541.74	707.92	31.898	1883.47	3020	47895	202351
14.174	1505.56	592.82	626.64	695.05	31.911	1899.49	2813	50343	194284
14.178	1668.22	645.23	526.71	776.36	31.924	1923.83	3069	50815	196079
14.183	1655.74	668.38	704.72	738.3	31.937	1856.96	2806	50821	181897
14.187	1666.47	663.31	580.11	630.05	31.951	1911.35	2378	52897	185765
14.192	1869.56	497.32	598.12	677.84	31.964	1861.29	2347	55626	182355
14.196	1605.9	559.48	595.84	830.94	31.977	1869.24	2791	57822	179280
14.201	1725.95	637.23	654.81	787.14	31.99	1842.71	3181	57966	182893
14.205	1814.79	692.13	557.51	702.85	32.004	1858.05	2799	56453	182424
14.209	1881.16	564.66	618.84	866.13	32.017	1797.34	3188	54730	192248
14.214	1861.04	657.05	563.17	854.19	32.03	1876.82	2979	55597	185741
14.218	1885.83	614.01	577.97	767.77	32.043	1814.2	2696	52867	189225
14.223	2008.5	613.21	647.64	681.19	32.057	1693.52	2314	50482	192292
14.227	2154.51	650.81	695.59	823.84	32.07	1703.48	2317	51626	186859
14.232	2384.22	673.83	645.37	674.56	32.083	1668.96	2534	51596	195285
14.236	2484.37	685.29	636.08	910.37	32.096	1710.92	2976	49197	224123
14.241	2515.17	657.65	642.04	790.78	32.11	1726.84	2793	51154	203631
14.245	2638.17	674.8	759.34	837.12	32.123	1744.09	2789	49962	204683
14.25	2608.61	532.74	683.77	943.07	32.136	1708.58	2987	50074	204396
14.254	2433.25	594.22	697.65	852.18	32.149	1720.79	2832	47048	213668
14.259	2287.05	728.29	786.27	848.31	32.163	1703.21	2882	45777	223870
14.263	2160	685	774.36	821.44	32.176	1663.57	2907	45674	238171
14.268	1902.62	658.53	573.07	804.62	32.189	1684.25	2693	46657	238115
14.272	1896.16	523.91	583.69	727.34	32.202	1663.61	2486	45106	253621
14.277	1881.91	704.56	551.93	669.76	32.216	1697	2957	45572	251915
14.281	2020.07	775.28	663.76	702.83	32.229	1702.74	2221	43007	245815
14.286	1886.22	756.28	717.22	768.04	32.242	1669.71	2492	41755	252113
14.29	1805.31	687.74	778.03	593.25	32.255	1665.73	2527	42930	302670
14.295	1836.35	639.01	619.52	784.2	32.269	1709.95	2441	43949	342187
14.299	1943.14	759.33	672.23	809.98	32.282	1738.06	2581	42683	413528
14.304	1767.26	567.21	607.81	611.86	32.295	1764.81	2399	42863	482104
14.308	1819.56	772.01	787.58	700.61	32.308	1625.53	2770	45613	545617
14.313	1820.86	678.45	502.11	888.26	32.322	1624.36	2485	45849	578638
14.317	1984.63	591.97	506.15	744.84	32.335	1651.2	2753	49190	606736
14.322	1712.5	779.41	559.87	834.34	32.348	1665.26	2869	47835	581895
14.326	2042.53	689.4	602.9	792.21	32.361	1613.76	2659	45937	537167
14.331	2079.96	739.25	697.81	890.31	32.374	1670.56	2588	49371	489779
14.335	2131.16	680.64	516.2	639.57	32.388	1578.42	2554	50000	445442
14.34	2108.44	534.12	602.43	779.17	32.401	1612.8	2769	50401	426605
14.344	2228.41	632.63	653.25	983.46	32.414	1635.96	2786	52925	469313
14.349	2079.29	597.28	500.83	921.85	32.427	1533.72	2522	52155	561163
14.353	2054.51	662.95	709.77	781.81	32.441	1564.45	2478	57316	678557
14.358	2008.92	574.46	632.79	752.61	32.454	1523.88	2412	56742	740563
14.362	2267.43	646.97	529.45	867.42	32.467	1523.3	2585	56316	737241
14.367	2373.88	653.77	656.95	916.45	32.48	1505.54	2528	58081	669829
14.371	2952.49	793.21	820.08	810.29	32.494	1515.37	2838	61004	543173
14.376	3102.28	693.83	646.11	893.09	32.507	1519.09	2811	63371	422175
14.38	3421.71	615.17	516.12	866.27	32.52	1494.33	2606	64098	405651
14.385	4253.92	691.4	594.79	937.79	32.533	1462.89	2610	69994	430744
14.389	4570.99	772.27	623.27	901.32	32.547	1484.72	2740	74835	544615
14.394	5028.93	641.58	686.36	861.02	32.56	1524.03	2723	81144	649087
14.398	4791.29	612.84	658.69	741.7	32.573	1466.61	2821	84091	696733
14.403	4523.06	677.63	684.5	771.84	32.586	1471.02	2660	82069	681810
14.407	4222.85	735.26	554.17	858.41	32.6	1447.97	2489	81982	595632
14.412	3741.98	533.08	664.72	789.88	32.613	1449.95	2803	87250	480506
14.416	3275.48	576.23	752.46	814.13	32.626	1460.71	2826	84437	400634
14.421	2988.8	612.3	647.05	820.68	32.639	1463.71	2418	90491	322081
14.425	2734.79	705.46	747.98	791.93	32.653	1449.76	2388	93003	287310
14.43	2499.4	735.12	565.15	781.78	32.666	1490.39	2776	98842	260471
14.434	2405.58	530.56	542.8	751.85	32.679	1450.67	2814	93085	254151
14.439	2518.14	619.69	592.02	827.04	32.692	1436.39	2812	95788	251082
14.443	2455.61	716.76	636.65	870.62	32.706	1413.23	3067	94104	239607
14.448	2617.78	614.31	800.48	702.85	32.719	1434.78	2673	97862	240440
14.452	2854.07	619.31	638.22	882.07	32.732	1430.26	2494	106502	245309
14.457	2944.71	709.04	672.67	783.41	32.745	1404.5	2915	110783	255206
14.461	3290.6	662.92	533.7	897.38	32.759	1401.43	2778	110908	248789
14.466	3610.64	575.2	618.1	939.64	32.772	1393.45	3240	108468	233461
14.47	3561.46	690.35	616.59	1027.67	32.785	1434.05	3155	108588	232164
14.475	3674.05	653.26	622.47	1001.78	32.798	1410.91	2976	110890	230929
14.479	3669.83	665.66	683.45	1197.19	32.812	1434.39	2829	104518	233765
14.484	3836.62	686.99	529.02	1192.02	32.825	1426.04	2704	105848	235100
14.488	3143.55	555.13	548.61	1379.42	32.838	1421.91	2744	107232	235083
14.493	3132.65	650.31	586.78	1993.31	32.851	1362.39	2750	110764	243580
14.497	3008.82	787.92	585.67	1995.64	32.864	1391.82	2935	104801	239403
14.502	2919.13	540.11	537.72	2020.34	32.878	1355.47	2533	96904	252534
14.506	2944.69	645.13	726.88	2130.23	32.891	1358.68	2336	83476	247806
14.511	2547.2	569.25	665.72	2048.05	32.904	1362.83	2565	76286	252269
14.515	2378.21	579.1	699.3	1736.71	32.917	1363.39	2746	74493	268421
14.52	2435.45	610.54	591.99	1550.12	32.931	1383.57	3227	67495	276977
14.524	2253.13	543.35	610.09	1345.24	32.944	1360.73	2985	66988	289700
14.529	1972.42	723.73	618.01	1130.07	32.957	1350.18	2677	68209	299984
14.533	2215.54	620.12	785.86	984.14	32.97	1345.56	3018	67679	328320
14.538	2278.45	510.59	508.32	903.92	32.984	1313.36	2856	66753	345042
14.542	2206.21	589.35	633.15	876.83	32.997	1348.27	2982	69416	355027
14.547	2195.93	685.83	491.62	827.85	33.01	1339.74	2760	65889	332994
14.551	2495.58	652.12	605.91	745.8	33.023	1316.18	2714	67621	334083
14.556	2455.99	580.99	713.72	973.27	33.037	1329.56	2575	71731	335525
14.56	2624.35	641.27	624.36	864.76	33.05	1376.74	2468	71450	337581
14.565	2464.88	698.08	722.78	950.97	33.063	1358.61	2496	71763	342186
14.569	2297.06	654.48	619.65	1115.94	33.076	1420.7	2589	78004	334424
14.574	2369.82	536.2	582.65	1210.8	33.09	1381.5	2418	78188	346646
14.578	2510.82	631.68	519.85	1419.48	33.103	1375.65	2888	81341	369469
14.583	2580.45	747.15	612.07	1573.42	33.116	1363.54	2627	85184	389969
14.587	2629.23	676.71	639	1611.01	33.129	1391.06	2587	84414	419660
14.592	2649.66	655.61	684.27	1656.75	33.143	1428.35	2969	90413	446112
14.596	2543.66	675.1	763.84	1652.82	33.156	1439.97	2928	90817	466694
14.601	2711.35	606.87	508.69	1474.29	33.169	1428.71	2626	93692	489929
14.605	2751.74	697.23	550.9	1332.95	33.182	1482.5	2600	91787	499852
14.61	2807.93	650.38	581.57	1226.33	33.196	1472.27	3035	93940	509317
14.614	2484.13	607.71	751.94	992.63	33.209	1513.02	2947	106247	499817
14.619	2479.81	635.59	685.75	963.78	33.222	1482.44	3198	108611	517322
14.623	2662.27	679.2	727.07	862.7	33.235	1447.8	3076	111746	518046
14.628	2402.94	575.81	689.72	799.78	33.249	1482.62	2888	111565	557717
14.632	2487.3	671.12	742.6	757.28	33.262	1526.44	3195	110462	583126
14.637	2522.46	548.35	700.03	674.07	33.275	1562.23	3011	108012	589793
14.641	2936.26	637.08	729.19	872.06	33.288	1555.62	3469	107320	621706
14.646	2886.18	729.62	479.76	786.6	33.302	1482.22	2833	105613	660046
14.65	2952.07	645.78	721.21	766.72	33.315	1554.04	3183	106912	687006
14.655	2985.44	749.08	712	737.52	33.328	1532.24	3268	100216	723254
14.659	3163.44	597.95	627.75	796.07	33.341	1554.14	2829	100931	787710
14.663	3129.72	779.56	599.73	773.04	33.354	1581.04	2800	104830	841971
14.668	3353.59	564.75	655.77	763.28	33.368	1551.4	2657	105617	890130
14.672	3342.28	694.61	666.04	821.69	33.381	1537.96	2750	100327	950855
14.677	3447.1	595.53	661.01	781.83	33.394	1600.96	3387	100033	1015204
14.681	3301.66	616.25	611.29	814.8	33.407	1616.03	3109	105193	1082868
14.686	3416.97	759.85	751.1	869.2	33.421	1565.55	3569	101227	1136237
14.69	3366.35	616.99	565.89	837.94	33.434	1576.89	3203	107084	1177660
14.695	3159.1	667.29	616.11	771.04	33.447	1603.26	3191	109230	1282362
14.699	3195.68	484.6	585.09	805.61	33.46	1601.57	2703	115503	1411350
14.704	3170.72	605.3	528	770.87	33.474	1574.96	3020	118205	1532449
14.708	3346.78	654.37	569.64	841.85	33.487	1658.14	3060	127370	1567219
14.713	3126.57	702.54	561.5	736.71	33.5	1608.84	3045	135183	1678127
14.717	3142.44	712.46	748.53	993	33.513	1673.47	3268	148095	1603613
14.722	3099.01	469.61	646.67	701.3	33.527	1632.5	2791	145788	1561192
14.726	3076.18	579.38	592.2	774.96	33.54	1664.84	3071	169072	1572828
14.731	3391.04	738.57	658.65	827.35	33.553	1649.11	2998	235422	1617792
14.735	2931.31	638.78	643.14	837.73	33.566	1647.8	3076	311028	1674908
14.74	3216.44	790.67	576.02	738.56	33.58	1656.9	3160	382174	1695943
14.744	3209.73	766.23	593.95	794.6	33.593	1699.8	3000	443627	1780620
14.749	3298.48	657.56	733.46	869.01	33.606	1679.12	3060	506662	2023808
14.753	3933.79	684.05	645.55	661.81	33.619	1691.36	3076	532374	2349530
14.758	3796.74	522.59	793.45	888.56	33.633	1656.8	2748	576356	2556090
14.762	3990.28	692.4	714.21	931.81	33.646	1687.01	2910	570065	2953205
14.767	4613.92	658.43	644.99	978.56	33.659	1727.11	2756	605371	3145101
14.771	4364.75	691.29	747.23	870.13	33.672	1739.47	2984	675995	3260144
14.776	4999.2	619.25	634.37	939.51	33.686	1701.62	2989	808833	3290555
14.78	4794.35	711.57	788.09	877.28	33.699	1716.99	3160	931938	3065160
14.785	5029.35	618.47	643.37	1081.75	33.712	1758.39	3411	939824	2861650
14.789	4680.47	598.86	668.08	834.82	33.725	1729.09	3275	919396	2806022
14.794	4394.48	582.76	680.87	870.54	33.739	1709.07	3177	816617	2788192
14.798	3902.22	475.09	616.87	806.51	33.752	1742.62	3018	725741	2996178
14.803	3652.98	615.87	622.75	755.79	33.765	1748.76	2985	676396	3350246
14.807	3548.05	681.92	658.01	852.58	33.778	1702.62	3194	679471	4112126
14.812	3132.29	592.35	683.08	998.95	33.791	1731.22	3159	1127313	4867861
14.816	2905.96	682.02	643.65	1043.02	33.805	1749.86	3510	1870269	5604778
14.821	3049.11	599.33	677.06	995.77	33.818	1749	3313	2710390	6416685
14.825	2721.66	720.3	678.86	923.43	33.831	1764.75	3391	3315335	7096492
14.83	2663.62	629.84	604.21	891.08	33.844	1771.86	3433	3993400	7951326
14.834	2794.1	675.83	543.96	838.08	33.858	1788.76	3493	4273382	9290524
14.839	3046.46	647.6	703.21	890.59	33.871	1797.64	3399	4535160	1.02E+07
14.843	3233.79	612.89	827.33	863.68	33.884	1732.35	3068	3987674	1.14E+07
14.848	3208.34	709.3	613.02	822.25	33.897	1827.15	3426	3132516	1.22E+07
14.852	3611.13	568.53	651.06	751.27	33.911	1845.06	3234	2431591	1.27E+07
14.857	3872.98	659.78	629.58	903.55	33.924	1882.73	3183	2126507	1.45E+07
14.861	4185.13	600.53	670.23	755.74	33.937	1883.17	3380	1777162	1.55E+07
14.866	4416.39	754.92	693.84	864.11	33.95	1861.21	3343	1625440	1.55E+07
14.87	4581.35	701.82	739.54	805.17	33.964	1936.64	3377	1393863	1.55E+07
14.875	4810.39	799.26	587.65	822.36	33.977	1911.57	3266	1310249	1.61E+07
14.879	5213.18	682.4	671.05	781.2	33.99	1835.98	3046	1244245	1.48E+07
14.884	5358.6	712.84	787.17	784.97	34.003	1882.18	3313	1189718	1781240
14.888	5177.19	561.3	525.12	687.08	34.017	1894.5	3594	1125571	1802420
14.893	5156.97	623.07	620.95	911.09	34.03	1892.48	3397	1069209	1892895
14.897	4841.58	649.15	547.85	750.95	34.043	1897.89	3584	1115920	1893476
14.902	4685.3	597.45	578.32	815.28	34.056	1925.42	3700	1125624	2078079
14.906	4012.79	630.22	497.77	933.06	34.07	1905.12	3969	1235631	2699438
14.911	4065.72	701.62	582.44	882.39	34.083	2015.27	4058	1470598	3658477
14.915	3819.46	623.21	741.96	787.1	34.096	1991.78	4006	1730023	4808420
14.92	3662.13	625.11	547.64	796.46	34.109	1980.05	3509	1816547	6423796
14.924	3790.89	625.37	577.21	650.9	34.123	2083.39	3480	1871835	7813125
14.929	3648.92	732.23	525.03	824.81	34.136	2088.33	3484	1466037	9915208
14.933	3519.85	531.37	569.72	792.62	34.149	2065.05	3543	1401389	1.17E+07
14.938	3487.12	630.5	577.63	752.95	34.162	2014	3705	1295083	1.26E+07
14.942	3386.95	644.17	568.74	890.4	34.176	2040.29	3853	1172771	1.41E+07
14.947	3317.26	728.57	578.37	725.38	34.189	2042.84	3925	1126293	1.58E+07
14.951	3199.72	674.95	647.48	788.72	34.202	2045.55	3856	1035264	1.67E+07
14.956	3055.68	682.9	637.7	768.95	34.215	2037.19	4000	949341	1.76E+07
14.96	3035.9	646.32	623.55	811.77	34.229	2051.11	3747	884372	6655605
14.965	2963.35	665.25	583.72	762.58	34.242	2047.71	3958	844634	1121814
14.969	3373.01	563.61	657.67	881.43	34.255	2078.81	3757	786496	1007390
14.974	3394.99	547.09	547.28	800.06	34.268	2076.29	3438	745991	979803
14.978	3268.54	584.3	667.73	850.69	34.282	2090.44	3888	732503	988299
14.983	3446.25	568.84	609.2	670.75	34.295	2076.31	3964	677378	999686
14.987	2930.4	711.09	707.64	896.12	34.308	2106.16	4111	654748	933018
14.992	3178.81	609.02	779.9	987.6	34.321	2117.46	3686	605189	899566
14.996	3467.23	725.5	568.86	835.95	34.334	2108.77	3752	598721	878915
15.001	3436.22	613.35	612.88	879.94	34.348	2120.56	4143	564479	814738
15.005	3728.83	724.12	536.42	811.72	34.361	2071.84	3919	539998	814866
15.01	3911.87	787.17	687.51	799.58	34.374	2106.42	3875	520542	801085
15.014	3942.52	583.07	779.96	835.02	34.387	2112.49	4031	486689	758064
15.019	4208.32	593.83	695.37	767.98	34.401	2116.54	4146	457368	764109
15.023	4319.41	682.25	745.98	804.81	34.414	2120.66	4133	434802	774222
15.028	4505.29	586.75	607.63	908.54	34.427	2097	4482	425152	764624
15.032	4474.85	649.33	661.73	793.98	34.44	2091.29	4776	389926	758233
15.037	4310.36	637.57	602.56	780.69	34.454	2100.93	4585	377803	716677
15.041	4593.95	521.68	654.35	819.83	34.467	2125.27	4178	359838	696024
15.046	4262.41	656.31	641.6	870.7	34.48	2090.24	4633	352430	690716
15.05	4033.79	692.87	511.43	850.16	34.493	2119.7	4647	326700	674047
15.055	4071.77	614.68	636.53	910.04	34.507	2117.84	5255	328777	686789
15.059	4053.04	782.51	528.75	793.63	34.52	2109.33	4122	303288	698003
15.064	3833.58	578.92	686.41	919.01	34.533	2093.84	4406	299574	665526
15.068	3871.77	722.8	638.27	700.33	34.546	2136.57	4913	291007	664939
[truncated: 2,320 more rows]
