# Supplementary material for: Temperature dependence of emission product distribution from vaping of vitamin E acetate
Source: PLoS One. 2022 Mar 24;17(3):e0265365. doi: 10.1371/journal.pone.0265365 (PMC8947410; doi:10.1371/journal.pone.0265365)
Supplement: S1 Dataset — (ZIP) [file pone.0265365.s001.zip › Datasets/Fig S4 Fig Dataset.csv]

Experimental 1-Pristene Mass Spectrum		1-Pristene Simulated Mass Spectrum
m/z	Abundance	m/z	Relative Abundance
51.0969	26540.87	15	3.828497254
52.0981	24184.95	16	4.80E-02
53.0998	310979.34	17	1.90E-03
54.2	184854.88	18	2.01E-05
55.1	2025750	25	4.14E-02
56.1	2183471.75	26	2.279061966
57.1	2136352.25	27	40.47477317
58.0999	157858.48	28	7.678928334
59.1	2737.97	29	55.58589169
60.0012	479.23	30	3.944287428
61.0961	668.21	31	7.35E-02
62.0887	1289.7	32	5.86E-03
63.0069	3273.86	37	0.987956232
65.0985	55332.29	38	7.472150638
66.0984	34811.89	39	84.27329177
67.1	509874.53	40	22.42739983
68.0999	457086.41	41	100
69.1	2070985.25	42	28.07944098
70.1	1909066.38	43	57.52941582
71.1	1518761.88	44	2.338113348
72.1001	113460.95	45	3.31E-02
73.198	2701.77	46	12.59984218
74.1	254.83	47	4.90E-02
75.1033	557.68	48	5.21E-02
76.0912	1166.64	49	2.54E-04
77.0946	46291.08	50	0.550200668
78.0958	10107.82	51	2.745331054
79.0992	99807.64	52	4.026765959
80.0988	26513.73	53	34.79077389
81.1	312610.41	54	23.03954291
82.1	279040	55	61.13405885
83.1	1380852.63	56	18.17939559
84.1	651585.5	57	16.50726285
85.1	725792.69	58	1.099862378
86.1	52739.63	59	2.99E-02
87.0969	1663.54	60	2.79E-04
88.1875	110.35	64	1.419631107
89.0089	822.65	65	12.69944419
91.0963	24935.68	66	8.88133178
92.0932	4142.36	67	81.81843113
93.0985	21944.8	68	18.53905958
94.2	22341.51	69	24.94149599
95.1	355872	70	6.318417571
96.0998	152647.88	71	6.810827913
97.1	925459.25	72	0.473889322
98.1	639986.31	73	1.22E-02
99.1	195708.39	74	1.15E-04
100.0999	13244.59	76	0.497729581
101.0978	670.11	77	0.514964413
101.9309	118.08	78	1.285590486
103.0844	719.45	79	4.132572934
104.0836	453.9	80	1.308667527
105.0937	3734.27	81	6.184847393
106.1804	836.54	82	8.450867395
107.0958	5950.32	83	31.23659481
109.0999	121976.89	84	5.042944564
110.1	201575.81	85	7.071177737
111.1	1456042.75	86	0.573831301
112.1	513712	87	1.98E-02
113.1	119796.19	88	3.74E-04
114.1003	8452.8	90	0.438056091
118.0811	191.33	91	0.535781267
119.0936	1007.04	92	1.430277649
119.9181	551.65	93	2.470839256
121.0907	2978.79	94	5.903758015
122.2	4115.09	95	6.248427202
123.1003	64478.3	96	6.447540102
124.1972	46517.07	97	24.47791472
125.1	636248.19	98	3.317209774
126.1	1253003.38	99	1.181707998
127.1	322045.91	100	0.219515383
128.0972	27353.11	101	1.31E-02
129.2	2109	102	0.389768055
130.2	488.13	103	3.46E-02
131.9964	181.74	104	1.17E-03
133.0831	304.1	105	2.394245058
133.9977	411.64	106	2.699617498
136.0933	2440.59	107	2.678811968
137.098	14950.73	108	1.584851694
138.1003	12558.6	109	4.863280603
139.1997	52529.61	110	7.915254013
140.1001	324161.72	111	6.936850357
141.0998	74872.58	112	4.879610743
142.0979	5863.91	113	50.43506934
143.088	683.09	114	2.960905568
144.2004	471.35	115	0.399269311
147.9978	711.79	116	1.85E-02
149.0941	755.2	117	1.01743507
151.099	13325.63	118	0.462648871
152.0982	10347.47	119	0.312152057
153.1993	37407.21	120	0.580458209
154.1999	31493.52	121	1.900358048
155.2	11925.65	122	1.937441104
156.2002	1387.68	123	0.501135206
157.0869	177.02	124	0.797169636
158.2	605.95	125	2.468954931
162.0811	28.48	126	1.787404298
164.0944	3160.01	127	2.064324244
165.1007	17622.99	128	0.834344235
166.0995	38057.39	129	7.23E-02
167.1004	11914.74	130	3.27E-03
168.2	32145	131	4.24E-05
169.2	6831.13	132	0.475682046
170.1019	796.93	133	0.948823602
171.0146	607.09	134	0.100909311
172.0959	311.22	135	5.17E-03
173.0908	657.13	136	0.560070779
174.1036	446.1	137	1.138145544
179.1029	1309.78	138	2.527375453
180.1002	19741.88	139	2.250104738
181.1999	56229.8	140	1.253854865
182.2	42750.11	141	0.692438965
183.1995	7021.2	142	0.195030368
184.0997	725.95	143	1.75E-02
185.0825	95.89	144	8.43E-04
186.0898	250.57	145	1.96E-05
187.0889	418.39	148	0.504716609
188.0969	1066.67	149	6.04E-02
189.0975	5502.57	150	0.102456926
190.998	1371.53	151	0.190299249
192.0962	620.76	152	0.510275864
193.0995	1787.87	153	1.224599442
194.1017	458.55	154	1.24752675
196.2	204483.59	155	1.973523444
197.2	33414.43	156	0.490530038
198.2001	2880.32	157	4.51E-02
199.0868	441.78	158	2.41E-03
199.9909	199.33	159	7.53E-05
201.0128	929.48	163	5.38E-02
202.1076	898.08	164	0.148972593
203.1012	1158.27	165	1.94E-02
204.0977	2374.1	166	4.68E-02
205.1858	738.98	167	6.14E-03
206.0913	242.82	168	6.86E-02
207.2	667.09	169	9.23E-03
208.1018	6115.4	170	5.75E-04
209.2003	1975.32	171	2.18E-05
210.2001	20386.38	178	0.418382942
211.2004	4095.86	179	7.75E-02
212.2985	412.1	180	1.677613091
213.1987	171.45	181	0.785336923
214.0973	145.62	182	0.215425156
214.998	763.62	183	0.890376017
216.0986	562.77	184	0.170087592
217.1042	1943.49	185	1.45E-02
218	1122.38	186	7.48E-04
218.9981	213.55	187	3.82E-05
219.9989	363.01	188	2.02E-06
221.2058	267.22	194	6.30E-02
222.1	1129.22	195	9.76E-03
223.1003	1313.17	196	0.89046064
224.2	1811.49	197	0.627597866
225.3	182.35	198	9.51E-02
226.0019	70.62	199	6.89E-03
226.5973	9.6	200	4.31E-04
227.1962	9.66	201	2.75E-05
228.0085	44.46	202	4.13E-07
228.8024	38.34	204	0.483235762
230.0958	228.27	205	8.00E-02
231.101	229.93	206	6.34E-03
232	2678.89	207	0.481508124
233.2007	647.86	208	1.057597494
234.2001	2097.87	209	0.17098483
235.11	422.25	210	0.494586093
236.3002	242.66	211	8.18E-02
237.1992	428.96	212	5.71E-03
238.3	17324.85	213	3.08E-04
239.2	3229.83	214	1.14E-05
240.2002	442.17	215	1.14E-05
242.3002	324.61	220	8.53E-02
242.8994	53.87	221	1.53E-02
244.1097	5.3	222	1.20E-03
245.0078	32.34	223	7.13E-05
246.0995	262.98	224	0.202126408
247.0994	120.45	225	3.62E-02
248.1997	218.03	226	0.480131208
249.1017	184.29	227	8.59E-02
251.1959	494.43	228	6.55E-03
251.9993	100.14	229	2.21E-04
252.8041	14.55	230	3.42E-05
253.2991	65.78	250	0.467366567
254.3056	4.39	251	9.39E-02
255.1012	14.05	252	8.21E-03
255.799	8.51	253	3.76E-04
256.9002	8.23	254	3.42E-05
257.5	12.84	265	0.4622031
259.1982	2.3	266	67.55245767
259.9968	14.9	267	14.27825752
260.901	8.67	268	1.403387754
261.1985	8.52	269	7.99E-02
261.9024	12.47	270	1.66E-03
262.8007	63.41
263.8	553.79
264.4986	1307.84
266.3	274606.03
267.3	61211.05
268.3	6673.07
269.2001	432.27
270.7037	7.37
271.3993	9.39
272.0996	11.29
273	11.88
274.29	0.5
274.8959	2.52
276.0055	6.14
277.4018	13.37
278.2018	13.58
278.997	10.3
279.8963	12.27
281.0928	82.28
282.197	6.52
283.0937	15.39
284.1987	35.04
284.9003	76.43
285.898	2.25
286.6727	0.45
288.8016	8.7
289.3987	10.26
289.8026	7.7
291.1016	3.65
291.7019	4.75
292.6988	4.67
294.3212	0.57
294.9046	1.97
295.5981	8.65
295.9954	10.79
296.5004	9.78
297.602	3.6
298.0114	3.83
298.8038	9.43
299.3931	5.22
300.3	9.67
302.1923	3.82
304.2026	7.64
305.7028	5.38
306.4	13.53
307.2	0.67
307.9879	0.88
308.4963	8.5
308.998	10.11
310.2006	11.5
310.9128	2.33
312.6	3.86
312.9971	8.29
313.7005	13.25
315.1041	3.71
318.4995	8.39
320.3	2.86
321.1035	3.96
322.3	4.75
322.8014	6.84
323.4	5.73
324.8	26.57
325.5	0.93
326.0964	12.39
327.1986	44.09
327.7	10.42
328.8059	4.08
330.6011	0.98
332.0995	10.82
332.9974	11.67
334.1018	9.62
335.008	1.62
336.2844	0.29
337.82	0.5
339.0991	12.58
339.699	11.71
340.8	6.2
341.9964	12
342.4896	1.74
343.2076	5.75
344.1049	6.88
345.3	0.86
346.3	4.57
347.2009	12.58
348.4007	9.88
349.9987	9.67
352.1972	8.46
353.1962	9.5
355.3021	19.42
355.9081	1.9
360.3	1.61
361.3019	3.75
362.2	13.74
363.4053	2.71
363.8985	9.63
364.6977	6.53
365.9747	0.61
370.6024	6.71
372.5993	16.55
373.7009	7.71
374.2003	1.41
375.1966	0.79
375.9	0.97
377.2002	8.89
377.8989	7.77
378.4103	3.38
379.199	13.85
379.6991	3.91
380.201	0.89
380.8907	1.54
382.1984	9.77
384.0871	0.52
384.9115	0.42
385.4002	4.61
387.2024	10.66
387.9996	10.58
389.0112	0.61
390.0958	0.84
390.9018	3.82
391.6022	11.66
396.2995	3.3
399.4109	1.63
400.5	19.83
402	13.83
404.1992	9.79
407.7004	4.84
408.2029	5.49
409.8123	0.67
410.5964	4.73
412.3014	11.75
412.9051	0.79
414.4044	3.45
415.1967	11.83
416.905	5.76
418.6035	6.72
420.3	13.87
422.9908	0.85
423.6875	0.78
424.8	9.99
425.8	1.99
428.3919	2.53
429.3732	0.58
430.3847	76.26
431.5024	91.02
432.5931	7.64
435.799	11.87
437.5	5.83
438	0.98
439.3985	4.87
439.8992	5.51
442.2981	8.65
444.1994	15.29
445.4987	7.75
447.1967	2.83
449.7018	5.7
450.4079	0.82
451.9998	13.83
454.4876	1.72
457.5017	10.73
459.4874	0.66
460.3034	0.54
460.8979	6.78
464.385	0.73
465.6987	4.84
466.3	9.79
467.4006	1.87
470.4908	2.61
472.2	48.32
473.8098	0.84
474.4465	0.13
476.095	3.2
476.9	0.7
478.4979	9.55
479.2978	0.62
481	6.95
484.3023	1.84
484.9981	1.9
489.0938	1.48
490.1237	0.35
491.4	7.76
494.0958	0.92
494.9989	1.88
496.8	8.86
499.1002	9.92
500.0008	5.67
501.3004	7.95
503.2	5.52
504.0694	0.38
505.3	23.88
506.2014	3.41
508.5014	7.86
511	5.99
512.3015	8.65
514.0048	0.91
515.3982	6.72
517.1053	0.76
519.1843	0.54
520.5932	1.68
521.1027	7.72
523.9017	1.82
525.3998	16.51
528.81	1.75
529.6979	0.95
531.503	4.83
532.9012	8.86
533.7989	1.96
535.1005	16.87
536.0009	1.6
537.0956	0.83
538.9223	0.53
551.2904	3.52
558.6	0.9
563.4983	0.68
564.2977	3.84
565.1013	5.73
565.9985	1.64
568.5024	0.68
569.3043	0.88
571.1	5.97
571.7006	16.68
573.7998	4.91
575.4962	5.6
576.301	13.8
577.2992	8.86
578.6085	0.34
581.1003	9.78
585.1049	1.76
590.6033	0.8
591.1951	1.87
591.9006	6.61
593.3	0.76
594.1107	0.78
596	1.98
596.3998	3.77
598.3	1.91
600.5015	3.79
603.1846	0.76
607.8023	2.82
609.2011	3.89
610.898	0.89
613.4	7.89
616.0969	0.82
618.1842	0.64
618.6998	10.93
619.4	0.88
622.0975	6.75
622.9865	0.76
623.889	0.55
628.7958	0.92
631.3	8.98
632.7991	0.97
633.9993	3.86
636.1002	8.96
638.0012	1.73
641.2049	2.61
642.9008	1.61
644.9003	12.8
645.8991	2.9
647.8943	1.85
648.7021	0.98
