# Supplementary material for: Temperature dependence of emission product distribution from vaping of vitamin E acetate
Source: PLoS One. 2022 Mar 24;17(3):e0265365. doi: 10.1371/journal.pone.0265365 (PMC8947410; doi:10.1371/journal.pone.0265365)
Supplement: S1 Dataset — (ZIP) [file pone.0265365.s001.zip › Datasets/Fig S5 Dataset.csv]

2-methyl-1-heptene Experimental Mass Spectra		2-methyl-1-heptene Standard Mass Spectra
m/z	Abundance	m/z	Abundance
16.8	1928	15.1	117776
17.2	858	16.2	1113
17.9	11940	17.8	911
24	929	18.3	442
24.9	4059	19.5	1237
25.9	18528	19.9	1363
27	203200	20.5	816
27.9	45128	21	1933
29	202048	21.6	1877
30	4587	22.8	4806
31.6	1427	23.8	13644
32.1	1034	27.1	1353216
35.1	823	28.2	291264
37	4386	29.1	1656832
38	33944	30.1	40832
39	408256	31.5	1026
40	108168	32.5	2244
41	672000	33.3	650
42	77568	33.8	1608
43	49320	34.3	4656
44	3372	35	4109
44.6	662	35.5	5849
45.1	826	37	37104
48.9	3007	39.1	1321472
50	24784	40.1	377088
50.9	41600	41	2750464
52	19624	42.1	409536
53	138688	43.1	242240
54	120520	44.2	11672
55	414464	45.7	406
56	950272	46.1	189
57	185152	47.7	653
58	10556	48.6	6671
59	1846	50.1	51040
61	1216	51	92392
62.2	6645	52.1	53864
63.1	11169	53.1	288320
64	2111	54.1	165248
65	32736	55.1	1349632
65.9	15478	56.1	2663936
67	185984	57.1	966464
68	113264	58	38856
69	173696	59	1312
70.1	55040	59.7	511
71.1	5659	61	3678
72.8	758	62	11070
73.9	1975	63	14287
74.8	394	63.7	3696
77	36920	64.2	4994
78	11705	65.1	40272
79.1	69216	67.1	136192
79.9	9091	68	84480
81	67040	69.1	791360
82	62320	70.1	292864
83.1	12979	71.2	64152
84.1	34312	72.1	3219
85	2444	73.2	853
87.2	323	74	2348
88.7	572	74.9	1914
91	17520	75.8	1338
92	3928	77	23432
93	15892	77.8	5479
94.1	16496	79	22064
95.1	144064	80.2	3834
96	17448	81.1	16648
97.1	14971	83	69368
97.9	2656	84.1	202752
101.8	225	85	13974
104.8	308	86.1	861
105.8	313	86.6	809
107	1096	91	5522
108.1	675	92	2507
108.8	2778	92.8	613
109.7	2672	94.1	1193
110.2	4870	94.9	6910
110.9	761	96	4424
112	46232	97.1	74864
113	3910	98.1	5347
120	482	99.3	2249
121.1	548	102.2	778
126.8	440	103.8	607
163.1	1350	105.1	1314
165	173	107.4	1039
248.9	318	108.8	841
320	416	109.6	1095
347.2	260	112.1	185728
		113	20560
		114.1	1425
		114.8	534
		115.8	333
		123.2	1432
		124.9	961
		127	907
		130.2	182
		141.7	286
		145.8	568
		154.9	737
		162.7	196
		172	186
		173.7	291
		176.7	486
		196	448
		201.2	1649
		203	424
		211.6	335
		217.5	164
		219.3	418
		222.6	267
		234.7	606
		237.2	246
		242.4	408
		255.6	677
		257	465
		259	153
		260.2	570
		266.3	452
		278.8	494
		280.1	248
		291.7	667
		300.6	502
		302.5	352
		308	390
		309.9	629
		320	990
		329.9	350
		336.1	457
		344.5	227
		353	603
		358.9	709
		362.6	492
		367.5	494
		369.3	794
		374.9	536
		383.9	803
		386.4	467
		390.2	440
