# Supplementary material for: Temperature dependence of emission product distribution from vaping of vitamin E acetate
Source: PLoS One. 2022 Mar 24;17(3):e0265365. doi: 10.1371/journal.pone.0265365 (PMC8947410; doi:10.1371/journal.pone.0265365)
Supplement: S1 Dataset — (ZIP) [file pone.0265365.s001.zip › Datasets/Fig S6 Dataset.csv]

Phytol Experimental Mass Spectra		Phytol Standard Mass Spectra
m/z	abundance	m/z	abundance
16.1	1426	16.1	1520
16.9	2139	16.8	4115
17.8	6878	17.8	6749
18.7	403	18.7	985
23.7	599	24.1	225
24.9	627	24.8	822
26.1	1834	25.9	5685
27	90960	27	142208
28	19664	28	34136
29	121552	29	261248
30	4581	30	3980
31.9	2520	30.9	347
36	942	31.7	1594
37.1	3217	36.9	1905
37.9	3724	37.9	4921
39	99648	39	228928
40	32032	40.1	66384
41	545280	41	1255424
42	84160	42	198528
43	656384	43	1543168
44	22128	44	49888
44.8	1196	45.1	2455
49	362	47.1	292
50	5207	48.7	1126
51	16952	50	9978
52	20448	51	33456
53	136000	52.1	37464
54	27952	53	275008
55	529856	54	67744
56	140096	55	1182208
57	483968	56	327616
58	21824	57	1152000
59	1194	58	49432
60.9	366	59.1	1586
62	858	59.8	1649
62.8	4312	61	236
63.9	2060	61.7	802
65	53056	62.2	2198
65.9	19080	63	5454
67	379648	63.8	1746
68	666560	65	114936
69	436864	66	60240
70	99736	67	949120
71.1	223872	68	1723392
72	9169	69	1025216
73	1879	70	218880
75.1	1701	71	639296
75.8	576	72	28232
77	49792	73	2374
78.1	14950	74.9	592
79	118072	75.6	981
80	30240	77	90048
81	358656	78.1	15157
82	456128	79	277504
83.1	280320	80	80448
84	28472	81	775040
85.1	83032	82	1100288
86	4916	83	685952
87.1	524	84.1	82464
88.6	675	85.1	183744
89.1	982	86	10558
90	482	87.3	710
91	37792	89	919
92	4997	89.9	357
93.1	37976	91	46656
94	56128	92.1	5326
95	434880	93	75064
96.1	165440	94.1	112040
97.1	182592	95	1016640
98	20528	96	328704
99.1	11704	97	440832
100.1	771	98.1	37608
101.6	559	99.1	22672
102.2	708	100	2228
102.7	1123	100.9	290
103.1	830	101.9	1582
104.1	1276	103	3592
105	10457	103.7	1336
105.9	2694	105	7577
107	22344	105.9	985
108.1	9553	107.1	26824
109.1	137152	108	10143
110.1	57288	109.1	266560
111.1	92504	110.1	113504
112.1	13384	111	167104
113	6777	112	27336
113.8	239	113.1	11136
114.7	3965	114.1	1218
115.1	5180	114.8	1434
116.1	1273	116.1	681
117	4711	116.8	734
118	1500	117.2	942
118.9	5027	118	715
119.8	2042	118.7	741
121.1	8889	119.2	1834
122.1	10970	119.8	789
123.1	297792	121	8396
124.1	93320	122.1	13124
125.1	31112	123.1	431424
126.1	10651	124.1	187904
127	7881	125.1	58776
128.1	4355	126.1	21384
129	2614	126.9	6927
130.1	2298	128	1308
131.1	4087	128.6	730
132	1596	129.1	1253
133.2	1592	130	198
134	1884	131.8	449
134.9	5572	133.1	1093
136.1	5119	134.1	1770
137.1	32520	135.1	4213
138.1	16185	136	4101
139.1	5818	137.1	66576
140	2287	138.1	29136
141	4512	139.1	9151
142.1	1071	140.1	3623
142.7	549	141	2807
143.2	1503	145.8	344
144	1325	147.1	1057
145.1	4611	148.3	274
145.8	1381	148.9	1807
147.2	2255	150.1	1283
148.1	712	151.1	15790
149.1	3335	152.1	11913
150.1	2561	153.1	4379
151	12392	153.8	772
152.2	6938	155.1	935
153.1	2128	156.1	1272
154.1	773	157.1	457
155	1633	159.7	447
157.1	1769	162.9	227
157.7	1244	165.1	9050
158.1	1091	166.1	2867
159.1	4243	167	1386
160.1	4518	170.1	310
161.1	4853	174.8	303
161.7	882	179.2	7709
162.2	1507	180.1	3918
163.2	1866	180.8	445
164.1	10689	181.8	541
165.1	26040	183.1	804
166.2	5626	187.1	726
166.8	293	189	707
167.3	747	191	795
168	155	192.1	806
168.8	447	192.9	4350
170.9	377	193.3	6262
171.6	342	194	1217
172	205	196.7	661
172.7	1547	197.2	402
173.2	2344	207.1	1920
174.2	444	208.1	4768
175.1	23816	209	514
176	4170	210.2	284
177	4945	212.1	502
178.2	1755	221.2	1176
179.1	9747	222.2	1844
180.1	2244	234.7	1264
183.1	991	235.3	264
183.9	690	235.8	553
185.1	350	236.2	435
187.2	1877	237.1	407
188.1	764	249.2	1810
189.1	4443	250.2	1265
190.1	12231	263.2	2386
191.1	2394	264.4	180
192	293	277.2	322
193.1	3427	278	1975
194	1275	279.1	517
194.9	612	363.5	561
195.4	194	384.4	379
200.6	885
201.4	1236
202	1342
203	3730
203.9	1186
205.1	4191
206.1	1601
206.6	1248
207.1	550
208.1	2311
210.9	595
212.8	159
214.5	166
215.2	771
216.8	840
217.9	480
218.9	1843
220	778
220.9	837
221.5	323
221.9	315
223	354
228.9	263
232.1	2800
232.8	1878
235.2	943
236.9	215
242.1	159
244.9	3301
246.2	533
247.1	152
247.7	344
249.2	443
250.1	669
262.9	445
263.4	180
267.2	585
276.2	332
278.3	2447
279	2455
281.1	152
344.3	329
