# Supplementary material for: Temperature dependence of emission product distribution from vaping of vitamin E acetate
Source: PLoS One. 2022 Mar 24;17(3):e0265365. doi: 10.1371/journal.pone.0265365 (PMC8947410; doi:10.1371/journal.pone.0265365)
Supplement: S1 Dataset — (ZIP) [file pone.0265365.s001.zip › Datasets/Fig S7 Dataset.csv]

2,3,5-trimethyl-1,4-benzenediol Experimental Mass Spectra		2,3,5-trimethyl-1,4-benzenediol Standard Mass Spectra
m/z	abundance	m/z	abundance
15.9	1569	15	4807
16.9	6375	15.9	1332
17.9	12036	17.2	1474
18.9	584	17.9	3404
25.1	1018	18.8	4157
25.9	8988	25.8	3207
27	79736	26.9	18672
27.9	30976	27.9	13440
29	44480	28.9	8030
30	1178	30	1079
30.8	3323	30.7	599
31.5	882	31.1	842
34.6	431	31.9	4535
36.8	3300	36.7	1518
38	19592	38	5001
39	219840	38.9	51184
40	62448	39.9	15621
41	147456	40.9	25200
42	55000	41.8	2346
43	848448	43	39336
44	19960	43.8	1729
45.1	6766	44.6	1686
46	674	45.2	2046
47.8	634	46	1051
48.7	1447	46.9	665
49.9	39544	48.8	926
51	99096	49.8	8720
52	60120	50.9	23160
53	177280	52	8851
54	49440	53	33056
55	204864	54	3660
56	20408	55.1	30184
57	55552	56	3463
58	2497	56.9	1771
58.6	879	58.9	1691
59.1	1453	59.6	1389
60.1	1356	60.3	868
60.8	3052	60.9	1179
62	14236	62	3537
63	37736	62.9	7030
64	12375	64.1	5164
65	95864	65.1	19120
65.9	37616	65.8	9143
67	185024	66.9	25728
68	65472	68	6793
69	98232	69	12830
70	11140	69.8	1056
70.9	26656	70.8	377
72	1431	72.8	1775
72.8	4077	73.9	2902
73.9	8413	74.9	3390
75	9735	76	12543
76.1	7598	77	37824
77	241536	78	9907
78	54624	79	36736
79	183872	80	7813
80.1	40176	81	15021
81	64728	82	3901
81.9	16784	82.8	3330
83	40640	85	492
83.9	4403	87	1166
85.2	6882	88	1069
86.1	5171	89	3403
86.8	1797	89.9	1679
87.9	886	91	30880
89	13051	91.9	2177
90.1	13226	93	3089
91	156480	94.1	7219
92.1	15213	95.1	13048
93	34896	95.9	4434
94	20312	96.8	496
95	58616	98.2	266
96	18640	99.1	234
97.1	10681	101.1	932
98.1	1788	101.8	608
98.6	879	103	5531
99.1	717	104.1	1662
99.7	1015	105.1	9868
100.5	530	106	3799
101.1	1614	107	19920
101.5	986	107.9	9398
102.2	2206	109.1	35088
103	24672	110	6040
103.9	11014	111	1679
105.1	49696	114.8	2423
106.2	13970	115.7	504
107	151360	116.1	685
108	87784	116.6	407
109.1	128128	117.1	603
110	24744	118.1	740
111.1	7178	119.1	10176
111.7	1700	119.7	465
112.1	1481	120.1	246
113	921	121.1	4393
115	14252	121.9	1797
116	3952	123.1	10571
117.1	4756	124	3508
117.9	2547	131	910
119	31424	133.1	7772
120.1	11194	134.1	3687
121.1	48192	135.1	15122
122	20240	137.1	115384
123.1	69648	138	10595
124	28768	139.1	1051
125	4541	150.1	2320
126.2	2122	151.1	34336
127.1	1602	152	133312
127.7	1381	153.1	17088
128.2	3142	154	1016
129.1	3217	206.9	480
130.1	606	387.8	177
130.9	3612
131.8	1661
133	20560
134.1	20112
135.1	71800
137	547968
138.1	55456
139.1	4992
139.8	1262
140.3	571
141.1	1566
142.1	235
143	1409
143.8	1361
144.7	1506
145.2	2769
146	712
146.7	4199
147.1	3374
148	1890
149.1	11612
150	8931
151.1	242240
152.1	1683968
153.1	174720
154.1	14220
154.9	1734
156.1	361
157	2238
159.2	3565
159.7	1333
161.1	3746
161.8	943
163	3765
164.1	25024
165.1	83720
166	11718
167.1	2120
168	879
168.9	602
170	342
171.1	376
171.9	428
173	2568
173.7	937
174.2	1024
175	6347
175.9	5166
177	5949
177.8	562
178.2	979
179.1	654
180	755
185	892
186	767
186.7	1051
187.2	795
187.9	1303
188.9	4251
189.8	1062
190.2	1416
191	2063
192	1744
192.6	858
194	106672
195.1	12260
195.9	2521
198.9	446
200	823
201.2	1131
202	1139
203.2	7920
203.8	1504
204.9	6423
206.1	1885
207	9809
208.1	2989
208.9	251
210.9	370
214.1	152
217.1	1423
218	998
218.9	452
220.1	587
220.9	552
223.1	227
232.2	918
234.2	240
234.9	445
245	2962
246.1	1563
247.1	245
247.9	372
250.2	212
274.2	297
349	571
